# Supplementary material for: Characterization and Transcriptome Analysis of Maize Small-Kernel Mutant smk7a in Different Development Stages
Source: Plants (Basel). 2023 Jan 12;12(2):354. doi: 10.3390/plants12020354 (PMC9866416; doi:10.3390/plants12020354)
Supplement: Supplementary file 1 [file plants-12-00354-s001.zip › Supplementary Tables.xls]

## Sheet: Table S1
Table S1 The genome mapping state of RNA-seq
Sample	WT_12D_1	WT_12D_2	WT_12D_3	WT_20D_1	WT_20D_2	WT_20D_3	smk7a_12D_1	smk7a_12D_2	smk7a_12D_3	smk7a_20D_1	smk7a_20D_2	smk7a_20D_3
Total reads	48142760	48104598	48299148	48317472	48298510	48173738	48112764	48056848	48025472	48170952	48009916	48066738
Total mapped reads	47421335(98.50%)	47419747(98.58%)	47623393(98.60%)	47592961(98.50%)	47511306(98.37%)	47491221(98.58%)	47366132(98.45%)	47419821(98.67%)	47316476(98.52%)	47302814(98.20%)	47150758(98.21%)	47242039(98.28%)
Multiple mapped	2502371(5.20%)	2494543(5.19%)	3248184(6.73%)	3945210(8.17%)	4430210(9.17%)	4176923(8.67%)	1753254(3.64%)	1820347(3.79%)	1742870(3.63%)	3032841(6.30%)	2953749(6.15%)	3046766(6.34%)
Uniquely mapped	44918964(93.30%)	44925204(93.39%)	44375209(91.88%)	43647751(90.34%)	43081096(89.20%)	43314298(89.91%)	45612878(94.80%)	45599474(94.89%)	45573606(94.89%)	44269973(91.90%)	44197009(92.06%)	44195273(91.95%)
Read-1	22481106(46.70%)	22487068(46.75%)	22206215(45.98%)	21842843(45.21%)	21554585(44.63%)	21674244(44.99%)	22834024(47.46%)	22816459(47.48%)	22812290(47.50%)	22154425(45.99%)	22118964(46.07%)	22119670(46.02%)
Read-2	22437858(46.61%)	22438136(46.64%)	22168994(45.90%)	21804908(45.13%)	21526511(44.57%)	21640054(44.92%)	22778854(47.34%)	22783015(47.41%)	22761316(47.39%)	22115548(45.91%)	22078045(45.99%)	22075603(45.93%)
Reads map to '+'	22456800(46.65%)	22459171(46.69%)	22184300(45.93%)	21820198(45.16%)	21537282(44.59%)	21654661(44.95%)	22803144(47.40%)	22801383(47.45%)	22784551(47.44%)	22133375(45.95%)	22096846(46.03%)	22094099(45.97%)
Reads map to '-'	22462164(46.66%)	22466033(46.70%)	22190909(45.94%)	21827553(45.18%)	21543814(44.61%)	21659637(44.96%)	22809734(47.41%)	22798091(47.44%)	22789055(47.45%)	22136598(45.95%)	22100163(46.03%)	22101174(45.98%)
Non-splice reads	27221405(56.54%)	27196636(56.54%)	28998876(60.04%)	30625153(63.38%)	30968480(64.12%)	30631338(63.59%)	27175846(56.48%)	29373216(61.12%)	27138738(56.51%)	28782525(59.75%)	28787377(59.96%)	28802284(59.92%)
Splice reads	17697559(36.76%)	17728568(36.85%)	15376333(31.84%)	13022598(26.95%)	12112616(25.08%)	12682960(26.33%)	18437032(38.32%)	16226258(33.76%)	18434868(38.39%)	15487448(32.15%)	15409632(32.10%)	15392989(32.02%)
Reads mapped in proper pairs	44087860(91.58%)	44107426(91.69%)	43468174(90.00%)	42624540(88.22%)	42116890(87.20%)	42392560(88.00%)	44761054(93.03%)	44706374(93.03%)	44710524(93.10%)	43351556(90.00%)	43264148(90.12%)	43223444(89.92%)

## Sheet: Table S2
Table S2 The differentially expressed genes between WT and smk7a at 12 DAP
Gene_id	BaseMean	BaseMean_Control_Group_WT_20D	BaseMean_case_Group_smk3_20D	FoldChange	Log2FoldChange	Pval	Padj	Up_Down	expression_Sample_WT_20D_1	expression_Sample_WT_20D_2	expression_Sample_WT_20D_3	expression_Sample_smk3_20D_1	expression_Sample_smk3_20D_2	expression_Sample_smk3_20D_3	Description	Synonym	GO_id	GO_term	Pathway	Pathway_description
Zm00001d053594	24.3563	48.4429	0.26971	0.0055676	-7.48873	5.04956e-06	7.93492e-05	Down	0.646022	0.315921	0.931518	0	0.0182011	0	Protein EIN4	ETR4 {ECO:0000312|EMBL:AAR08914.1}; OsI_25565 {ECO:0000312|EMBL:EAZ03426.1}	GO:0000155,GO:0005524,GO:0005789,GO:0010105,GO:0016021,GO:0038199,GO:0046872,GO:0051740	phosphorelay sensor kinase activity|ATP binding|endoplasmic reticulum membrane|negative regulation of ethylene-activated signaling pathway|integral component of membrane|ethylene receptor activity|metal ion binding|ethylene binding	path:zma04016,path:zma04075	MAPK signaling pathway - plant|Plant hormone signal transduction
Zm00001d025797	22.2513	44.2328	0.26971	0.00609752	-7.35756	0.00122628	0.00881514	Down	1.42835	0.298317	0.291266	0	0	0		NFD4 {ECO:0000303|PubMed:16698901}; At1g31470 {ECO:0000312|Araport:AT1G31470}; T8E3.15 {ECO:0000312|EMBL:AAG51261.1}	GO:0000741,GO:0009651,GO:0010197,GO:0016021	karyogamy|response to salt stress|polar nucleus fusion|integral component of membrane
Zm00001d023215	17.1915	34.1133	0.26971	0.00790631	-6.98278	0.000888072	0.00677686	Down	0.495328	0.401662	1.21815	0	0.0339566	0	Agmatine coumaroyltransferase	HHT1; Synonyms=ASFT; At5g41040; MEE6.11	GO:0010345,GO:0050734,GO:0052325,GO:0102406	suberin biosynthetic process|hydroxycinnamoyltransferase activity|cell wall pectin biosynthetic process|omega-hydroxypalmitate O-sinapoyl transferase activity
Zm00001d007143	12.3443	24.4188	0.26971	0.0110452	-6.50044	3.60324e-07	7.44597e-06	Down	0.468693	0.466186	0.994526	0	0.0454455	0	Anthocyanidin 3-O-glucoside 2'''-O-xylosyltransferase	UGT94E5; Synonyms=UGT9	GO:0008152,GO:0016758	metabolic process|transferase activity, transferring hexosyl groups
Zm00001d026135	24.0069	47.438	0.575744	0.0121368	-6.36447	3.55739e-06	5.82416e-05	Down	0.179865	0.282828	0.489241	0	0	0.00925819	Mechanosensitive ion channel protein 6	MSL5; At3g14810; T21E2.7	GO:0005886,GO:0006820,GO:0012505,GO:0016021,GO:0055085	plasma membrane|anion transport|endomembrane system|integral component of membrane|transmembrane transport
Zm00001d011734	1440.91	2839.96	41.8507	0.0147364	-6.08448	0.000160125	0.00160763	Down	115.551	102.435	9.38845	0.977235	3.2901	1.56871	Inorganic pyrophosphatase 1	PS2; At1g73010; F3N23.21	GO:0004427,GO:0046872,GO:0051262,GO:0052731,GO:0052732	inorganic diphosphatase activity|metal ion binding|protein tetramerization|phosphocholine phosphatase activity|phosphoethanolamine phosphatase activity	path:zma00564	Glycerophospholipid metabolism
Zm00001d027281	67.6149	133.254	1.97627	0.0148309	-6.07525	0.00326487	0.0194724	Down	2.45856	1.72985	7.95776	0.112512	0.0862159	0.0715482	Expansin-B4	EXPB4; Os10g0556100, LOC_Os10g40730; OsJ_32421 {ECO:0000312|EMBL:EAZ16940.1}, OSJNBa0010C11.2
Zm00001d013570	19.0629	37.5501	0.575744	0.0153327	-6.02724	0.00043669	0.0037606	Down	1.43094	0.189442	1.32126	0	0	0.0918231		IRT1; Os03g0667500, LOC_Os03g46470; OSJNBa0056E06.2, OSJNBb0036M02.13	GO:0005385,GO:0005886,GO:0006826,GO:0006829,GO:0015691,GO:0016021,GO:0055072,GO:0071577	zinc ion transmembrane transporter activity|plasma membrane|iron ion transport|zinc II ion transport|cadmium ion transport|integral component of membrane|iron ion homeostasis|zinc II ion transmembrane transport
Zm00001d018247	8.9476	17.6098	0.285363	0.0162047	-5.94744	2.83921e-05	0.000362186	Down	0.538829	0.323768	0.6365	0.0376952	0	0	Zinc finger protein	ZFP8 {ECO:0000303|PubMed:7599312}; At2g41940; T6D20.16	GO:0003676,GO:0003700,GO:0005634,GO:0006351,GO:0006355,GO:0007275,GO:0009739,GO:0009740,GO:0010026,GO:0010091,GO:0046872	nucleic acid binding|DNA binding transcription factor activity|nucleus|transcription, DNA-templated|regulation of transcription, DNA-templated|multicellular organism development|response to gibberellin|gibberellic acid mediated signaling pathway|trichome differentiation|trichome branching|metal ion binding
Zm00001d032610	175.748	345.863	5.63282	0.0162863	-5.9402	0.00022883	0.00217499	Down	5.15937	5.9143	15.3481	0.0506675	0.161654	0.190643	tonoplast intrinsic protein3	TIP3-2	GO:0005774,GO:0015267,GO:0016021	vacuolar membrane|channel activity|integral component of membrane
Zm00001d020590	84.0317	164.988	3.07578	0.0186425	-5.74526	0.00195541	0.0128761	Down	0.504018	0.402447	1.37365	0	0.0144608	0.0150944	Alanine aminotransferase 2 mitochondrial	ALAAT2; Synonyms=AOAT3; At1g72330; T10D10.20, T9N14.10	GO:0001666,GO:0004021,GO:0005739,GO:0009058,GO:0030170,GO:0042853	response to hypoxia|L-alanine:2-oxoglutarate aminotransferase activity|mitochondrion|biosynthetic process|pyridoxal phosphate binding|L-alanine catabolic process	path:zma00220,path:zma00250,path:zma00710	Arginine biosynthesis|Alanine, aspartate and glutamate metabolism|Carbon fixation in photosynthetic organisms
Zm00001d028986	28.5301	55.945	1.11516	0.0199332	-5.64868	0.000436709	0.0037606	Down	0.404794	0.458124	1.07006	0.0181796	0.0342966	0.018327	WUSCHEL-related homeobox 11	WOX6; Os03g0325600, LOC_Os03g20910	GO:0003677,GO:0005634,GO:0006351,GO:0006355,GO:0007275	DNA binding|nucleus|transcription, DNA-templated|regulation of transcription, DNA-templated|multicellular organism development
Zm00001d048643	70.0544	137.308	2.80046	0.0203954	-5.61561	1.11295e-08	3.28298e-07	Down	0.846142	0.896949	1.50259	0	0.0355016	0.0544658	Cyclopropane-fatty-acyl-phospholipid synthase	ufaA1 {ECO:0000303|PubMed:24033595}; Rv0447c {ECO:0000312|EMBL:CCP43178.1}, RVBD_0447c {ECO:0000312|EMBL:AFN48302.1}; LH57_02385 {ECO:0000312|EMBL:AIR13168.1}, P425_00460 {ECO:0000312|EMBL:KBJ40223.1}	GO:0006633,GO:0008168,GO:0071555	fatty acid biosynthetic process|methyltransferase activity|cell wall organization
Zm00001d005659	114.808	224.694	4.92241	0.0219072	-5.51245	0.000784388	0.00613138	Down	0.914103	9.17367	6.31782	0.0993445	0.43866	0.0313169
Zm00001d020268	49.8789	97.5845	2.17334	0.0222713	-5.48867	0.00148641	0.0102926	Down	0.887446	5.31857	1.73216	0.03311	0.217096	0
Zm00001d048079	11.5012	22.4424	0.560091	0.0249568	-5.32442	3.72026e-06	6.05182e-05	Down	0.565673	0.295387	0.21019	0	0	0.0261882	Polygalacturonase		GO:0004650,GO:0005576,GO:0005618,GO:0005975,GO:0009835,GO:0071555	polygalacturonase activity|extracellular region|cell wall|carbohydrate metabolic process|fruit ripening|cell wall organization	path:zma00040	Pentose and glucuronate interconversions
Zm00001d041908	11.3878	22.2205	0.555073	0.0249803	-5.32307	5.24191e-06	8.19495e-05	Down	0.300859	0.171511	0.358962	0.0215676	0.0242139	0	exocyst subunit exo70 family protein C1	EXO70B1; At5g58430; MQJ2.3	GO:0000145,GO:0005829,GO:0005886,GO:0006887,GO:0009414,GO:0009789,GO:0012505,GO:0042742,GO:0045335,GO:0050832,GO:0070062,GO:0090333	exocyst|cytosol|plasma membrane|exocytosis|response to water deprivation|positive regulation of abscisic acid-activated signaling pathway|endomembrane system|defense response to bacterium|phagocytic vesicle|defense response to fungus|extracellular exosome|regulation of stomatal closure
Zm00001d043574	358.805	699.644	17.9655	0.025678	-5.28332	1.71839e-09	5.98537e-08	Down	9.39089	13.811	20.9594	0.226092	0.719996	0.652772		csd; SA0776
Zm00001d037404	21.5638	42.033	1.09449	0.0260389	-5.26319	3.231e-05	0.000403723	Down	0.147649	0.310795	0.358981	0.0168817	0.0328801	0	Steroid nuclear receptor ligand-binding	At3g27390; K1G2.10	GO:0005886,GO:0016021	plasma membrane|integral component of membrane
Zm00001d051697	10.4151	20.2594	0.570726	0.0281709	-5.14965	1.51405e-05	0.000208112	Down	0.451839	0.558322	0.333332	0.0715387	0	0	Nuclear transcription factor Y subunit B-6	NFYB6; Synonyms=L1L; At5g47670; MNJ7.26	GO:0003700,GO:0005634,GO:0006351,GO:0006355,GO:0009738,GO:0033613,GO:0043565,GO:0045893,GO:0046982	DNA binding transcription factor activity|nucleus|transcription, DNA-templated|regulation of transcription, DNA-templated|abscisic acid-activated signaling pathway|activating transcription factor binding|sequence-specific DNA binding|positive regulation of transcription, DNA-templated|protein heterodimerization activity
Zm00001d005472	4.75503	9.24034	0.26971	0.0291883	-5.09846	0.00600579	0.0317915	Down	0.202783	0.289014	0.202047	0	0.0301232	0	Expressed protein%3B Mannose-specific jacalin-related lectin%3B protein		GO:0005537,GO:0048046	mannose binding|apoplast
Zm00001d037565	709.574	1378.61	40.5356	0.0294032	-5.08788	1.13724e-42	9.6353e-40	Down	10.8825	9.26842	7.48204	0.316646	0.504086	0.251119	gibberellin 2-oxidase1	GA2OX6; At1g02400; T6A9.9	GO:0009416,GO:0009686,GO:0016020,GO:0045487,GO:0046872,GO:0052634	response to light stimulus|gibberellin biosynthetic process|membrane|gibberellin catabolic process|metal ion binding|C-19 gibberellin 2-beta-dioxygenase activity	path:zma00904	Diterpenoid biosynthesis
Zm00001d052544	28.9082	56.1205	1.69593	0.0302194	-5.04838	1.00019e-10	4.69336e-09	Down	1.40103	0.935039	0.676147	0.0225423	0.0451859	0.0701376	Putative CBL-interacting protein kinase family protein	CIPK14; Os12g0113500, LOC_Os12g02200; OsJ_031406	GO:0004674,GO:0005524,GO:0005622,GO:0018105,GO:0018107,GO:0035556	protein serine/threonine kinase activity|ATP binding|intracellular|peptidyl-serine phosphorylation|peptidyl-threonine phosphorylation|intracellular signal transduction
Zm00001d037969	195.872	380.21	11.5341	0.0303362	-5.04281	0.000853407	0.00656157	Down	61.7803	29.8219	9.66861	0.21792	2.62419	1.25543	Inhibitor I family protein%3B Potato inhibitor I family		GO:0004867,GO:0009611	serine-type endopeptidase inhibitor activity|response to wounding
Zm00001d002132	244.077	472.972	15.1816	0.0320984	-4.96135	1.95044e-13	1.47253e-11	Down	40.1044	39.337	15.7533	0.833284	3.04618	0.729398
Zm00001d006865	8.74797	16.9252	0.570726	0.0337204	-4.89023	0.000125334	0.00130472	Down	0.506545	0.168939	0.194421	0	0	0	hydroxyproline-rich glycoprotein family protein
Zm00001d021800	4.35866	8.43196	0.285363	0.033843	-4.885	0.00989097	0.0470647	Down	0.562504	0.225097	0.108753	0	0	0		At1g54610; T22H22.5	GO:0004693,GO:0005524,GO:0005634,GO:0006468	cyclin-dependent protein serine/threonine kinase activity|ATP binding|nucleus|protein phosphorylation
Zm00001d016436	15.6149	30.1303	1.09951	0.0364919	-4.77628	3.06112e-07	6.42583e-06	Down	0.238314	0.406216	0.303459	0	0.0672302	0		CKL9 {ECO:0000305}; Synonyms=ADK1 {ECO:0000303|PubMed:7527390}, CKI4 {ECO:0000305}, CKI5 {ECO:0000305}, CKL9ALPHA {ECO:0000303|PubMed:16126836}, CKL9BETA {ECO:0000303|PubMed:16126836}; At1g03930 {ECO:0000312|Araport:AT1G03930}; F21M11.14 {ECO:0000312|EMBL:AAD10678.1}	GO:0004674,GO:0005524,GO:0005634,GO:0005737,GO:0006897,GO:0008360,GO:0009409,GO:0009741,GO:0009826,GO:0009850,GO:0018105,GO:0040008,GO:0048364	protein serine/threonine kinase activity|ATP binding|nucleus|cytoplasm|endocytosis|regulation of cell shape|response to cold|response to brassinosteroid|unidimensional cell growth|auxin metabolic process|peptidyl-serine phosphorylation|regulation of growth|root development
Zm00001d018206	11.7265	22.6233	0.829802	0.0366791	-4.7689	1.02874e-05	0.000147382	Down	0.0732813	0.382818	0.16498	0	0.0410031	0.01711	Nitrate reductase [NADH] 2	NAR-7	GO:0006809,GO:0020037,GO:0030151,GO:0042128,GO:0043546,GO:0050463,GO:0050464	nitric oxide biosynthetic process|heme binding|molybdenum ion binding|nitrate assimilation|molybdopterin cofactor binding|nitrate reductase [NAD(P)H] activity|nitrate reductase (NADPH) activity
Zm00001d050032	33267.9	64134.5	2401.4	0.0374432	-4.73915	2.10969e-119	6.43476e-115	Down	608.77	579.035	585.356	35.7056	20.8955	47.4819	Glucose-1-phosphate adenylyltransferase	AGPS; Os08g0345800, LOC_Os08g25734; P0410E11.123-1, P0410E11.123-2	GO:0005524,GO:0005978,GO:0008878,GO:0009501,GO:0009570,GO:0019252,GO:0030931,GO:0048046,GO:0048573	ATP binding|glycogen biosynthetic process|glucose-1-phosphate adenylyltransferase activity|amyloplast|chloroplast stroma|starch biosynthetic process|heterotetrameric ADPG pyrophosphorylase complex|apoplast|photoperiodism, flowering	path:zma00500,path:zma00520	Starch and sucrose metabolism|Amino sugar and nucleotide sugar metabolism
Zm00001d052016	7.44026	14.3411	0.539421	0.0376136	-4.7326	0.000641932	0.00517978	Down	0.331739	1.34009	1.8957	0	0.723813	0
Zm00001d048810	4464.07	8597.19	330.948	0.0384949	-4.69919	1.15801e-10	5.32736e-09	Down	476.3	391.327	633.831	19.1268	45.7104	22.9744		AZS22-14 {ECO:0000303|PubMed:11691845}	GO:0045735	nutrient reservoir activity
Zm00001d034827	11.4346	22.0188	0.850472	0.0386248	-4.69433	0.000352599	0.00314279	Down	0.726796	0.136761	0.341767	0	0.0379002	0.0661132
Zm00001d020680	109.031	209.748	8.31427	0.0396393	-4.65692	9.14243e-15	8.27458e-13	Down	2.8094	3.32696	4.0564	0.0944016	0.453502	0.153467	PHD finger protein MALE STERILITY 1	PTC1 {ECO:0000303|PubMed:21515697}; Os09g0449000 {ECO:0000312|EMBL:BAF25233.2}, LOC_Os09g27620 {ECO:0000305}; OsJ_29577 {ECO:0000312|EMBL:EAZ44935.1}, P0047B10.27 {ECO:0000312|EMBL:BAD37958.1}	GO:0006351,GO:0006355,GO:0009555,GO:0043068,GO:0046872	transcription, DNA-templated|regulation of transcription, DNA-templated|pollen development|positive regulation of programmed cell death|metal ion binding
Zm00001d023213	14.5022	27.8629	1.14145	0.0409666	-4.60941	0.0026575	0.0165152	Down	0.20132	0.579864	0.966243	0.102627	0	0	cytochrome P450 family 87 subfamily A polypeptide 6	CYP89A9; At3g03470; T21P5.11	GO:0005506,GO:0005789,GO:0016020,GO:0016021,GO:0016709,GO:0020037,GO:0044550	iron ion binding|endoplasmic reticulum membrane|membrane|integral component of membrane|oxidoreductase activity, acting on paired donors, with incorporation or reduction of molecular oxygen, NAD(P)H as one donor, and incorporation of one atom of oxygen|heme binding|secondary metabolite biosynthetic process
Zm00001d005793	109443	209835	9050.08	0.0431295	-4.53518	1.07899e-05	0.000153714	Down	3304.39	2617.99	6073.38	193.463	300.927	354.142	Zein-beta		GO:0005773,GO:0033095,GO:0045735	vacuole|aleurone grain|nutrient reservoir activity
Zm00001d048656	6.9755	13.3702	0.580762	0.0434369	-4.52494	0.0012296	0.0088349	Down	0.869676	0.555369	0.991954	0	0	0.155466	Bowman-Birk type trypsin inhibitor		GO:0004867,GO:0005576	serine-type endopeptidase inhibitor activity|extracellular region
Zm00001d029062	1450.12	2778.31	121.929	0.0438861	-4.51009	7.96141e-09	2.41383e-07	Down	29.4969	30.8511	51.6391	0.515497	6.04671	0.84193	Vicilin-like seed storage protein	At2g28490 {ECO:0000312|Araport:AT2G28490}; T17D12.5 {ECO:0000312|EMBL:AAD21484.1}	GO:0009506,GO:0045735	plasmodesma|nutrient reservoir activity
Zm00001d040613	352.045	674.039	30.0508	0.0445833	-4.48735	3.652e-12	2.21892e-10	Down	13.63	16.7841	22.6279	0.0957389	3.38173	0.457172	Stress-inducible membrane pore protein	OEP162; At4g16160; dl4120w, FCAALL.207	GO:0005744,GO:0009527,GO:0015171,GO:0015266,GO:0015288,GO:0030150,GO:0031305,GO:0031359,GO:0042803,GO:0046930	mitochondrial inner membrane presequence translocase complex|plastid outer membrane|amino acid transmembrane transporter activity|protein channel activity|porin activity|protein import into mitochondrial matrix|integral component of mitochondrial inner membrane|integral component of chloroplast outer membrane|protein homodimerization activity|pore complex
Zm00001d035760	155072	296900	13243.9	0.0446071	-4.48658	4.37541e-09	1.3887e-07	Down	15385.7	13932.5	23137.9	1076.76	1030.57	1647.36	zein protein 15kDa15		GO:0005773,GO:0033095,GO:0045735	vacuole|aleurone grain|nutrient reservoir activity
Zm00001d023365	6.50753	12.455	0.560091	0.0449693	-4.47491	0.00176096	0.011802	Down	0.573133	0.250523	0.0909192	0	0.0234412	0.0242248	Putative CBL-interacting protein kinase family protein	CIPK14; Os12g0113500, LOC_Os12g02200; OsJ_031406	GO:0004674,GO:0005524,GO:0005622,GO:0018105,GO:0018107,GO:0035556	protein serine/threonine kinase activity|ATP binding|intracellular|peptidyl-serine phosphorylation|peptidyl-threonine phosphorylation|intracellular signal transduction
Zm00001d038718	35.4546	67.839	3.07017	0.0452566	-4.46573	0.00560585	0.0301346	Down	0.672871	0.565992	1.78308	0	0.112131	0.0983554	hemoglobin2	HBII	GO:0001666,GO:0005618,GO:0005829,GO:0005886,GO:0009506,GO:0019825,GO:0020037,GO:0046872	response to hypoxia|cell wall|cytosol|plasma membrane|plasmodesma|oxygen binding|heme binding|metal ion binding
Zm00001d002768	2188.11	4178.12	198.099	0.0474134	-4.39856	1.01182e-08	2.99917e-07	Down	199.846	192.875	315.629	4.0074	36.1085	9.05594	Oleosin Zm-I	OLE16; Synonyms=OLE1	GO:0012511,GO:0016021	monolayer-surrounded lipid storage body|integral component of membrane
Zm00001d047066	115.751	220.994	10.5085	0.0475509	-4.39438	0.000808981	0.00628016	Down	1.37955	1.29358	3.78689	0.227434	0.0975733	0.177687	Peroxidase 44	PER57; Synonyms=P57; At5g17820; MVA3.170, MVA3.18	GO:0004601,GO:0005576,GO:0006979,GO:0009505,GO:0009506,GO:0009664,GO:0020037,GO:0042744,GO:0046872	peroxidase activity|extracellular region|response to oxidative stress|plant-type cell wall|plasmodesma|plant-type cell wall organization|heme binding|hydrogen peroxide catabolic process|metal ion binding	path:zma00940	Phenylpropanoid biosynthesis
Zm00001d035962	51.1191	97.4977	4.7404	0.0486207	-4.36229	0.00842914	0.0415477	Down	1.65009	0.690884	0.0559534	0.0381271	0.0743975	0.0986343	CYCLOPS
Zm00001d037436	79355.3	151243	7467.15	0.0493717	-4.34017	4.65231e-12	2.76608e-10	Down	8827.06	6783.98	10852.5	612.881	533.872	913	18kD delta zein [Source:UniProtKB/TrEMBL%3BAcc:Q946V9]
Zm00001d002360	150.963	287.45	14.4757	0.050359	-4.31161	7.61766e-10	2.85438e-08	Down	5.30641	9.2226	4.51105	0.0274339	1.31834	0.183741	Embryonic protein DC-8
Zm00001d052562	5.76045	10.9608	0.560091	0.0510995	-4.29055	0.00438009	0.0247868	Down	0.193316	0.144246	0.0943341	0	0.0269259	0.0227021	Basic-leucine zipper (bZIP) transcription factor family protein	BZIP16 {ECO:0000303|PubMed:11906833}; At2g35530 {ECO:0000312|Araport:AT2G35530}
Zm00001d048807	384.824	732.175	37.4737	0.0511814	-4.28824	8.49947e-05	0.000935555	Down	21.1643	25.4716	40.7024	1.30323	6.24727	2.2452		AZS22-14 {ECO:0000303|PubMed:11691845}	GO:0045735	nutrient reservoir activity
Zm00001d022203	5.52105	10.5027	0.539421	0.0513603	-4.2832	0.00648657	0.0338605	Down	0.112816	0.261753	0.294145	0	0.0434328	0	FAD/NAD(P)-binding oxidoreductase family protein		GO:0004729,GO:0005737,GO:0006782	oxygen-dependent protoporphyrinogen oxidase activity|cytoplasm|protoporphyrinogen IX biosynthetic process
Zm00001d049476	17414.9	33127.9	1702.02	0.0513774	-4.28272	0.000459249	0.00391491	Down	554.748	440.845	680.117	27.9907	83.6497	34.6825	Z1A alpha zein protein		GO:0045735	nutrient reservoir activity
Zm00001d053982	5.39258	10.2457	0.539421	0.0526483	-4.24747	0.00792381	0.0395879	Down	0.119786	0.084918	0.150403	0	0.0196346	0	Glycosyl hydrolase family protein	BACOVA_02659	GO:0008422,GO:0042597,GO:0085030,GO:0102483,GO:2000899	beta-glucosidase activity|periplasmic space|symbiont process benefiting host|scopolin beta-glucosidase activity|xyloglucan catabolic process	path:zma00460,path:zma00500,path:zma00940	Cyanoamino acid metabolism|Starch and sucrose metabolism|Phenylpropanoid biosynthesis
Zm00001d049508	114.886	218.128	11.6441	0.0533821	-4.2275	7.08384e-09	2.17587e-07	Down	6.79529	5.26225	7.84184	0.207268	0.869548	0.362879	Mediator of RNA polymerase II transcription subunit 36a	MED36A; Synonyms=FIB2, FLP, MED36_1; At4g25630; L73G19.10	GO:0000494,GO:0003723,GO:0005730,GO:0006351,GO:0006355,GO:0008033,GO:0008649,GO:0015030,GO:0016020,GO:0030515,GO:0031167,GO:0031428,GO:0032040,GO:1990258,GO:1990259	box C/D snoRNA 3'-end processing|RNA binding|nucleolus|transcription, DNA-templated|regulation of transcription, DNA-templated|tRNA processing|rRNA methyltransferase activity|Cajal body|membrane|snoRNA binding|rRNA methylation|box C/D snoRNP complex|small-subunit processome|histone glutamine methylation|histone-glutamine methyltransferase activity
Zm00001d017916	5.62113	10.6665	0.575744	0.0539768	-4.21152	0.00621438	0.0326858	Down	0.0750461	0	0.860869	0.0772615	0	0	CGI-like protein	fam32a	GO:0003723,GO:0005730,GO:0006915,GO:0007049	RNA binding|nucleolus|apoptotic process|cell cycle
Zm00001d044541	1037.59	1968.89	106.297	0.0539883	-4.21121	0.00220462	0.0142103	Down	96.2525	74.6495	8.88107	2.91506	6.26176	3.72781	SPX domain-containing protein 3	SPX5; Os03g0406100, LOC_Os03g29250; OsJ_11210, OSJNBa0002D18.21, OSJNBb0074M06.1	GO:0005783,GO:0016036,GO:0070417	endoplasmic reticulum|cellular response to phosphate starvation|cellular response to cold
Zm00001d038517	16.5207	31.3248	1.7166	0.0547999	-4.18968	0.000272452	0.00252356	Down	0.250565	0.312707	0.606109	0.0154857	0.017464	0.0579359	Cation/H(+) antiporter 15	CHX15; At2g13620; T10F5.16	GO:0006813,GO:0006885,GO:0012505,GO:0015299,GO:0015672,GO:0016021	potassium ion transport|regulation of pH|endomembrane system|solute:proton antiporter activity|monovalent inorganic cation transport|integral component of membrane
Zm00001d033937	576.172	1092.01	60.3331	0.0552496	-4.17789	5.73496e-07	1.1241e-05	Down	5.3065	4.7822	9.11126	0.175216	0.86397	0.520569	Granule-bound starch synthase 1 chloroplastic/amyloplastic	WAXY	GO:0004373,GO:0009501,GO:0009507,GO:0019252,GO:0102502	glycogen (starch) synthase activity|amyloplast|chloroplast|starch biosynthetic process|ADP-glucose-starch glucosyltransferase activity
Zm00001d048818	4572.56	8662.44	482.687	0.0557219	-4.16561	4.12036e-13	2.92949e-11	Down	213.541	196.887	272.916	8.58527	37.1245	13.4572		AZS22-8 {ECO:0000303|PubMed:11691845}	GO:0045735	nutrient reservoir activity
Zm00001d045412	32.1844	60.9663	3.40249	0.0558093	-4.16335	2.53249e-11	1.30259e-09	Down	1.87159	2.4101	1.89392	0.238091	0.174278	0.221913	S-adenosyl-L-methionine-dependent methyltransferases superfamily protein
Zm00001d029446	28.0816	53.1757	2.98748	0.0561814	-4.15376	4.52942e-10	1.8012e-08	Down	0.649909	0.870764	0.628772	0	0.169467	0.0162778	hydroxyproline-rich glycoprotein family protein
Zm00001d031875	20.378	38.5777	2.17835	0.0564667	-4.14646	9.17837e-08	2.19396e-06	Down	0.89707	0.755029	0.562142	0	0.278849	0.033179	phosphate transporter protein7	PHT1-6; Synonyms=PT6; Os08g0564000, LOC_Os08g45000; P0543D10.41, P0705A05.110	GO:0005315,GO:0005887,GO:0006817,GO:0015293	inorganic phosphate transmembrane transporter activity|integral component of plasma membrane|phosphate ion transport|symporter activity
Zm00001d010321	168715	319169	18260.7	0.0572134	-4.1275	2.27902e-97	3.47562e-93	Down	994.552	1019.41	763.655	63.7495	72.5228	101.959	pyruvate orthophosphate dikinase2	PPDK2; Synonyms=CPDK2; Os03g0432100, LOC_Os03g31750; OsJ_010907, OSJNBa0036E17.10	GO:0005524,GO:0005737,GO:0006090,GO:0015979,GO:0016301,GO:0046872,GO:0050242	ATP binding|cytoplasm|pyruvate metabolic process|photosynthesis|kinase activity|metal ion binding|pyruvate, phosphate dikinase activity	path:zma00620,path:zma00710	Pyruvate metabolism|Carbon fixation in photosynthetic organisms
Zm00001d048809	104163	196643	11683.3	0.0594137	-4.07306	4.7753e-05	0.000566076	Down	5884.33	5911.07	10737.7	358.941	1415.27	522.253	zein protein 22.1	AZS22-4 {ECO:0000303|PubMed:11691845}; Synonyms=AZ22Z3 {ECO:0000303|PubMed:11595803}; ZEAMMB73_535631 {ECO:0000312|EMBL:AFW60330.1}	GO:0045735	nutrient reservoir activity
Zm00001d004817	86.1832	162.657	9.70918	0.0596911	-4.06634	3.13546e-06	5.19754e-05	Down	0.481767	0.399518	0.869128	0.0279412	0.100482	0.067049	Fatty acid amide hydrolase	FAAH; At5g64440; T12B11.3	GO:0004040,GO:0005773,GO:0005774,GO:0005783,GO:0005789,GO:0005794,GO:0005886,GO:0016021,GO:0042742,GO:0047412,GO:0070291,GO:0102077,GO:0103073	amidase activity|vacuole|vacuolar membrane|endoplasmic reticulum|endoplasmic reticulum membrane|Golgi apparatus|plasma membrane|integral component of membrane|defense response to bacterium|N-(long-chain-acyl)ethanolamine deacylase activity|N-acylethanolamine metabolic process|oleamide hydrolase activity|anandamide amidohydrolase activity
Zm00001d025889	20.4582	38.6085	2.30799	0.0597794	-4.06421	6.75972e-06	0.000102018	Down	0.264516	0.468153	0.738674	0.0609534	0	0.0964807	Probable metal-nicotianamine transporter YSL7	YSL12; Os04g0524600, LOC_Os04g44320; OSJNBb0065J09.17	GO:0005886,GO:0016021,GO:0022857	plasma membrane|integral component of membrane|transmembrane transporter activity
Zm00001d048813	53674.9	101082	6267.29	0.0620017	-4.01155	0.000372221	0.00328421	Down	2736.78	2612.15	5555.12	164.028	722.211	249.132	Zein-alpha ZA1/M1	AZS22-8 {ECO:0000303|PubMed:11691845}; GrmZm2g044152; ZEAMMB73_370768 {ECO:0000312|EMBL:AFW60335.1}, Zm.97200	GO:0045735	nutrient reservoir activity
Zm00001d045765	21.8251	41.0675	2.58272	0.0628896	-3.99103	6.07859e-08	1.51597e-06	Down	1.93223	1.25235	2.55453	0.267337	0.151518	0.258276
Zm00001d028873	41.5388	78.1553	4.92241	0.0629825	-3.98891	0.00238309	0.0151053	Down	1.3393	0.53635	2.32221	0.13615	0.227312	0.0432841	Outer envelope pore protein 16-2 chloroplastic	OEP162; At4g16160; dl4120w, FCAALL.207	GO:0005744,GO:0009527,GO:0015171,GO:0015266,GO:0015288,GO:0030150,GO:0031305,GO:0031359,GO:0042803,GO:0046930	mitochondrial inner membrane presequence translocase complex|plastid outer membrane|amino acid transmembrane transporter activity|protein channel activity|porin activity|protein import into mitochondrial matrix|integral component of mitochondrial inner membrane|integral component of chloroplast outer membrane|protein homodimerization activity|pore complex
Zm00001d013494	552.855	1039.94	65.7722	0.0632463	-3.98288	7.94218e-05	0.000884426	Down	36.3567	30.28	71.3189	1.26654	8.68151	2.07024	Oleosin Zm-II	OLE18; Synonyms=OLE3	GO:0012511,GO:0016021	monolayer-surrounded lipid storage body|integral component of membrane
Zm00001d035560	1452.32	2729.82	174.832	0.0640455	-3.96476	0.000138593	0.00142283	Down	20.2228	28.2816	48.8574	0.189959	7.54617	0.573886	Expressed protein%3B Mannose-specific jacalin-related lectin%3B protein		GO:0000771,GO:0005536,GO:0005537	agglutination involved in conjugation|glucose binding|mannose binding
Zm00001d048808	1814.98	3410.88	219.077	0.064229	-3.96063	0.000103391	0.00110884	Down	260.431	199.562	459.197	21.4634	63.5321	23.0716	Kafirin PSKR2 Precursor	AZS22-16 {ECO:0000303|PubMed:11691845}; Synonyms=FL2 {ECO:0000303|PubMed:7624327}	GO:0045735	nutrient reservoir activity
Zm00001d051459	287.347	539.893	34.8023	0.0644615	-3.95542	0.000125061	0.00130269	Down	10.8562	12.5126	25.2283	0.0791758	4.71196	0.454333	Oil body-associated protein 1B	OBAP1A {ECO:0000303|PubMed:24406791}; gpm458, ZEAMMB73_819337 {ECO:0000312|EMBL:AFW63380.1}	GO:0005811	lipid droplet
Zm00001d020206	13.8626	26.0393	1.68589	0.0647441	-3.94911	1.80756e-05	0.000243089	Down	0.611037	0.765253	0.415028	0.117541	0.041185	0	3-ketoacyl-CoA synthase	KCS17 {ECO:0000303|PubMed:18465198}; Synonyms=KCS2 {ECO:0000303|PubMed:12916765}; At4g34510 {ECO:0000312|Araport:AT4G34510}; T4L20.90 {ECO:0000312|EMBL:CAA18830.1}	GO:0006633,GO:0016021,GO:0102336,GO:0102337,GO:0102338,GO:0102756	fatty acid biosynthetic process|integral component of membrane|3-oxo-arachidoyl-CoA synthase activity|3-oxo-cerotoyl-CoA synthase activity|3-oxo-lignoceronyl-CoA synthase activity|very-long-chain 3-ketoacyl-CoA synthase activity	path:zma00062	Fatty acid elongation
Zm00001d037493	56.9555	106.96	6.95066	0.0649836	-3.94378	0.000111058	0.00117414	Down	1.65917	0.604484	1.92158	0.145828	0.20642	0.0721344	Heparanase-like protein 3	At5g34940; MGG23.2, T2L5.6, T2L5.7	GO:0004566,GO:0005576,GO:0005765,GO:0009505	beta-glucuronidase activity|extracellular region|lysosomal membrane|plant-type cell wall	path:zma00531	Glycosaminoglycan degradation
Zm00001d028159	6.61061	12.4121	0.809131	0.065189	-3.93923	0.0041891	0.0238781	Down	0	0	0	0	0	0	F-box protein GID2		GO:0005634,GO:0009740,GO:0009937,GO:0016567,GO:0019005,GO:0043161,GO:0048831	nucleus|gibberellic acid mediated signaling pathway|regulation of gibberellic acid mediated signaling pathway|protein ubiquitination|SCF ubiquitin ligase complex|proteasome-mediated ubiquitin-dependent protein catabolic process|regulation of shoot system development
Zm00001d018881	7.11448	13.3578	0.871142	0.0652159	-3.93863	0.00225045	0.0144176	Down	0.553266	0.442311	0.42378	0	0	0.150326	Delta(12)-fatty-acid desaturase	DES2 {ECO:0000303|PubMed:17178719}; Sb04g029900 {ECO:0000305}; SORBIDRAFT_04g029900 {ECO:0000312|EMBL:EES05625.1}	GO:0006636,GO:0016021,GO:0016717	unsaturated fatty acid biosynthetic process|integral component of membrane|oxidoreductase activity, acting on paired donors, with oxidation of a pair of donors resulting in the reduction of molecular oxygen to two molecules of water
Zm00001d033187	904.349	1697.92	110.782	0.0652461	-3.93797	9.74711e-23	2.23531e-20	Down	17.5444	15.7242	21.6091	0.398116	4.31812	0.846916	Glycerophosphoryl diester phosphodiesterase	GDPD5 {ECO:0000303|PubMed:21323773}; At1g74210 {ECO:0000312|Araport:AT1G74210}; F1O17.12 {ECO:0000312|EMBL:AAG52406.1}	GO:0006071,GO:0006629,GO:0008889	glycerol metabolic process|lipid metabolic process|glycerophosphodiester phosphodiesterase activity	path:zma00564	Glycerophospholipid metabolism
Zm00001d040113	188.415	353.625	23.2053	0.0656213	-3.92969	1.9898e-11	1.04459e-09	Down	5.11614	5.71339	7.55703	0.173966	1.33509	0.380962	Protein MOTHER of FT and TFL1	MFT2 {ECO:0000303|PubMed:16170456}; Os01g0111600 {ECO:0000312|EMBL:BAF03720.1}, LOC_Os01g02120 {ECO:0000305}; P0439B06.26 {ECO:0000312|EMBL:BAB39886.1}
Zm00001d042944	20.8627	39.1528	2.57269	0.0657089	-3.92777	0.00376952	0.0219249	Down	0.529096	0.371614	1.08935	0.0951969	0.0327813	0.128312	alpha/beta-Hydrolases superfamily protein	CSE; At1g52760; F14G24.3	GO:0003846,GO:0004622,GO:0005783,GO:0005794,GO:0005886,GO:0006629,GO:0006979,GO:0009506,GO:0009809,GO:0010043,GO:0016787,GO:0042542,GO:0046686,GO:0090430	2-acylglycerol O-acyltransferase activity|lysophospholipase activity|endoplasmic reticulum|Golgi apparatus|plasma membrane|lipid metabolic process|response to oxidative stress|plasmodesma|lignin biosynthetic process|response to zinc ion|hydrolase activity|response to hydrogen peroxide|response to cadmium ion|caffeoyl-CoA: alcohol caffeoyl transferase activity	path:zma00561	Glycerolipid metabolism
Zm00001d020032	13.2967	24.9438	1.64957	0.0661314	-3.91852	3.33034e-05	0.000414269	Down	0.37509	0.979766	0.678413	0.0933074	0	0	Probable carboxylesterase 15	CXE15; At5g06570; F15M7.10	GO:0009056,GO:0016787,GO:0052689	catabolic process|hydrolase activity|carboxylic ester hydrolase activity
Zm00001d048520	16930.7	31756.3	2105.17	0.0662915	-3.91503	1.39415e-87	8.50458e-84	Down	1452.93	1418.81	1104.64	87.6778	170.88	120.785	Aquaporin TIP3.1	TIP3-1	GO:0015267,GO:0016021,GO:0032586	channel activity|integral component of membrane|protein storage vacuole membrane
Zm00001d022467	63.5601	119.205	7.91492	0.0663974	-3.91273	4.83825e-11	2.38403e-09	Down	2.56375	1.95102	1.48442	0.079369	0.570617	0.0738111	Anthocyanidin 3-O-glucosyltransferase	UGT94E5; Synonyms=UGT9	GO:0008152,GO:0016758	metabolic process|transferase activity, transferring hexosyl groups
Zm00001d045937	72882.5	136340	9424.79	0.069127	-3.85461	2.30483e-10	9.79102e-09	Down	16539.8	13233.1	20856.9	1449.59	1311.41	2471.73	10 kD zein protein [Source:UniProtKB/TrEMBL%3BAcc:Q41881]
Zm00001d033047	119.819	224.135	15.5023	0.0691652	-3.85381	0.000715122	0.00567428	Down	6.06743	5.74119	1.06309	0.303311	0.677178	0.144962	SPX domain-containing protein 3	SPX3; Os10g0392600, LOC_Os10g25310; OsJ_31398	GO:0005634,GO:0005783,GO:0016036,GO:0070417	nucleus|endoplasmic reticulum|cellular response to phosphate starvation|cellular response to cold
Zm00001d019463	50.3989	94.2476	6.55032	0.0695012	-3.84682	8.93552e-15	8.13559e-13	Down	1.44826	1.44005	1.95159	0.11685	0.130994	0.283725	Lipase	lip	GO:0004620,GO:0004806,GO:0005509,GO:0005576,GO:0008970,GO:0016020,GO:0016042,GO:0019433,GO:0034638,GO:0052739,GO:0052740	phospholipase activity|triglyceride lipase activity|calcium ion binding|extracellular region|phosphatidylcholine 1-acylhydrolase activity|membrane|lipid catabolic process|triglyceride catabolic process|phosphatidylcholine catabolic process|phosphatidylserine 1-acylhydrolase activity|1-acyl-2-lysophosphatidylserine acylhydrolase activity
Zm00001d022524	21.3218	39.8683	2.77537	0.0696133	-3.84449	0.00184614	0.0122758	Down	0.336614	1.23544	1.45406	0.149749	0.201304	0	WUSCHEL-related homeobox 11	WOX11; Os07g0684900, LOC_Os07g48560; OsJ_25623 {ECO:0000312|EMBL:EEE67836.1}	GO:0003677,GO:0005634,GO:0006351,GO:0006355,GO:0010311	DNA binding|nucleus|transcription, DNA-templated|regulation of transcription, DNA-templated|lateral root formation
Zm00001d033612	387.348	723.912	50.7828	0.0701505	-3.8334	0.00688312	0.0355052	Down	22.504	16.5373	49.4782	0.31515	9.89878	0.582035	oleosin4	OLE18; Synonyms=OLE3	GO:0012511,GO:0016021	monolayer-surrounded lipid storage body|integral component of membrane
Zm00001d035027	10.6275	19.8444	1.41056	0.0710812	-3.81439	0.000756727	0.00594716	Down	0.250234	0.0310307	0.315513	0	0	0.0879429	Transcription factor IND	HEC3; Synonyms=BHLH43, EN119; At5g09750; F17I14.60	GO:0003677,GO:0003700,GO:0005634,GO:0006351,GO:0006355,GO:0010500,GO:0046983,GO:0048462,GO:0048467	DNA binding|DNA binding transcription factor activity|nucleus|transcription, DNA-templated|regulation of transcription, DNA-templated|transmitting tissue development|protein dimerization activity|carpel formation|gynoecium development
Zm00001d025872	122.847	229.351	16.3428	0.0712566	-3.81083	3.77662e-10	1.52976e-08	Down	10.3261	6.76548	14.3592	0.748953	1.38516	1.4886	senescence regulator
Zm00001d005986	77.9396	145.464	10.415	0.071598	-3.80394	0.00868469	0.0425734	Down	0.957795	0.870821	2.70256	0.0499496	0.407972	0.0584358	Probable LRR receptor-like serine/threonine-protein kinase	At4g26540; M3E9.30
Zm00001d045042	130237	243026	17447.4	0.0717925	-3.80002	1.1783e-74	5.13418e-71	Down	2309.14	2184.48	1604.62	208.227	159.055	253.643	Sucrose synthase 1	SH-1	GO:0005985,GO:0010431,GO:0016157,GO:0034059,GO:0051262	sucrose metabolic process|seed maturation|sucrose synthase activity|response to anoxia|protein tetramerization	path:zma00500	Starch and sucrose metabolism
Zm00001d010025	161.357	301.092	21.6216	0.0718106	-3.79966	1.12616e-32	5.54016e-30	Down	67.2193	60.2182	54.2994	3.56016	0	5.68159	Subtilisin-chymotrypsin inhibitor CI-1C		GO:0004867,GO:0009611	serine-type endopeptidase inhibitor activity|response to wounding
Zm00001d019446	519.638	969.189	70.0878	0.0723159	-3.78954	0.00411405	0.0235356	Down	6.60896	8.8685	21.0423	0.233237	3.91062	0.303422	farnesylated protein 3	HIPP07 {ECO:0000303|PubMed:21072340, ECO:0000303|PubMed:23368984}; Synonyms=FP3 {ECO:0000303|PubMed:8837031}; At5g63530 {ECO:0000312|Araport:AT5G63530}; MLE2.16 {ECO:0000312|EMBL:BAB08818.1}	GO:0005737,GO:0005886,GO:0030001,GO:0046914,GO:0046916	cytoplasm|plasma membrane|metal ion transport|transition metal ion binding|cellular transition metal ion homeostasis
Zm00001d044999	50.228	93.656	6.79996	0.0726057	-3.78377	2.14106e-07	4.67796e-06	Down	2.14707	2.0839	3.19891	0.306695	0.105	0.295441
Zm00001d035681	8004.1	14906.9	1101.33	0.073881	-3.75865	3.50968e-07	7.27727e-06	Down	537.29	359.45	670.285	15.3419	149.576	19.3041	Subtilisin-chymotrypsin inhibitor CI-1B		GO:0004867,GO:0009611	serine-type endopeptidase inhibitor activity|response to wounding
Zm00001d042875	134.258	250.02	18.496	0.0739781	-3.75676	1.07966e-28	3.92031e-26	Down	6.60139	12.9732	9.00325	0.7087	2.4437	0.691046
Zm00001d017300	6.16122	11.4664	0.856089	0.0746609	-3.7435	0.00759638	0.0382844	Down	0	0	0.764338	0	0	0	late embryogenesis abundant protein
Zm00001d006796	820.18	1525.16	115.201	0.0755336	-3.72674	7.64803e-06	0.00011302	Down	27.8962	29.8634	53.3292	1.40992	8.63703	2.24932	NAD(P)-binding Rossmann-fold superfamily protein	Os05g0140800, LOC_Os05g04870; OJ1489_G03.3, OSJNBb0111O13.13	GO:0016491	oxidoreductase activity
Zm00001d035505	116.72	216.963	16.4778	0.0759476	-3.71885	0.000554197	0.00456853	Down	6.91934	9.72112	17.922	0.793887	1.88534	1.32007	Hydrophobic protein RCI2B	LT101.2	GO:0016021	integral component of membrane
Zm00001d005939	36.0444	66.9904	5.09841	0.0761066	-3.71583	2.1651e-06	3.72674e-05	Down	1.35774	1.18532	2.14762	0.149492	0.160161	0.229989	DNA binding protein	BHLH96; Synonyms=EN15; At1g72210; T9N14.4	GO:0003677,GO:0003700,GO:0005634,GO:0006351,GO:0046983	DNA binding|DNA binding transcription factor activity|nucleus|transcription, DNA-templated|protein dimerization activity
Zm00001d032057	1993.87	3701.26	286.477	0.0773997	-3.69153	2.12563e-71	8.10422e-68	Down	29.5366	28.822	28.1338	2.42198	3.13538	4.3013		RR31 {ECO:0000303|PubMed:17284581}; LOC_Os08g35650 {ECO:0000305}; OsJ_27566 {ECO:0000312|EMBL:EEE68810.1}, P0493A04.18 {ECO:0000312|EMBL:BAD09588.1}, P0493A04.19 {ECO:0000312|EMBL:BAD09589.1}	GO:0000160,GO:0005622,GO:0009736	phosphorelay signal transduction system|intracellular|cytokinin-activated signaling pathway
Zm00001d019162	1469.67	2727.91	211.426	0.0775049	-3.68957	5.37327e-15	4.93645e-13	Down	17.257	18.4775	12.7518	0.412971	0.471158	1.34958			GO:0045735	nutrient reservoir activity
Zm00001d008403	10581	19622.4	1539.61	0.078462	-3.67186	8.58029e-45	8.44217e-42	Down	236.509	224.056	265.398	19.2303	40.2659	30.1188	Arabidopsis NAC domain containing protein 87	NAC100; At5g61430; MFB13.6	GO:0003677,GO:0003700,GO:0005634,GO:0006351	DNA binding|DNA binding transcription factor activity|nucleus|transcription, DNA-templated
Zm00001d010854	62.0367	115.022	9.05135	0.0786924	-3.66763	0.000672954	0.00538788	Down	0.384228	1.12521	0.548018	0.0615579	0.193231	0
Zm00001d052775	5.95215	11.0332	0.871142	0.0789567	-3.66279	0.00820715	0.0406506	Down	0.138962	0.27528	0.121595	0	0	0.0584688	Expressed protein%3B protein	At3g47200; F13I12.250	GO:0016021	integral component of membrane
Zm00001d034002	13.0353	24.1619	1.90864	0.078994	-3.66211	0.000548986	0.00453169	Down	0.431393	0.505462	1.03976	0	0.133606	0.0366195	Late embryogenesis abundant protein D-34
Zm00001d011358	11.3121	20.954	1.67024	0.0797099	-3.6491	0.000293953	0.0026868	Down	0.127003	0.295711	0.246394	0	0.0813369	0.0466061	Putative RING zinc finger domain superfamily protein
Zm00001d015746	30531.2	56513.8	4548.71	0.0804886	-3.63507	1.1746e-78	5.97107e-75	Down	619.879	626.285	524.563	59.9826	56.4182	86.7249	Adenine nucleotide transporter BT1 chloroplastic/mitochondrial	BT1	GO:0005743,GO:0009706,GO:0015866,GO:0016021,GO:0033098,GO:0090480	mitochondrial inner membrane|chloroplast inner membrane|ADP transport|integral component of membrane|amyloplast inner membrane|purine nucleotide-sugar transmembrane transport
Zm00001d052835	22.0968	40.8894	3.30415	0.0808071	-3.62938	3.92974e-06	6.34857e-05	Down	0.669357	0.37886	0.289252	0.0375489	0.113977	0.0116404	Putative leucine-rich repeat receptor protein kinase family protein	At4g26540; M3E9.30
Zm00001d034986	12.9424	23.9398	1.94497	0.0812442	-3.62159	0.000107534	0.00114282	Down	0.265103	0.405187	0.52695	0.0180262	0.0765474	0.0350986	Cytochrome P450 71A26	CYP71C4; Synonyms=BX2	GO:0005506,GO:0016021,GO:0020037,GO:0036190	iron ion binding|integral component of membrane|heme binding|indole-2-monooxygenase activity
Zm00001d019155	185451	342883	28018.9	0.0817159	-3.61324	7.03283e-05	0.0007933	Down	11182.1	10509.6	18767.4	910.629	3643.22	1283.59	Zein-alpha A20		GO:0045735	nutrient reservoir activity
Zm00001d025901	406.325	750.663	61.9868	0.0825761	-3.59813	4.10039e-47	5.00263e-44	Down	16.8063	17.1585	12.9954	0.745097	3.94182	0.943263	FIP1	At5g23370; MKD15.23
Zm00001d014888	468.555	865.326	71.7853	0.0829576	-3.59148	2.04276e-19	3.37563e-17	Down	21.9181	21.5337	27.1653	2.69965	2.76893	2.38241	Snakin-2
Zm00001d042019	35.3426	65.2497	5.43555	0.0833038	-3.58547	0.00976922	0.0466235	Down	0.51975	1.81846	2.70695	0	0.667231	0.0611786	Peroxidase 12	Sb03g046810	GO:0004601,GO:0005576,GO:0006979,GO:0009505,GO:0009506,GO:0009664,GO:0020037,GO:0042744,GO:0046872	peroxidase activity|extracellular region|response to oxidative stress|plant-type cell wall|plasmodesma|plant-type cell wall organization|heme binding|hydrogen peroxide catabolic process|metal ion binding	path:zma00940	Phenylpropanoid biosynthesis
Zm00001d038335	16.307	30.0777	2.53636	0.084327	-3.56786	1.47111e-05	0.000202758	Down	0	0	0	0	0	0	OSJNBb0008G24.13 protein	NPF5.15; At1g22570; F12K8.8	GO:0006857,GO:0016021,GO:0022857	oligopeptide transport|integral component of membrane|transmembrane transporter activity
Zm00001d024414	24.4574	45.092	3.8229	0.0847801	-3.56013	2.54596e-06	4.31653e-05	Down	2.53469	2.23503	0.738825	0	0.691289	0	Seed maturation protein
Zm00001d009648	61.7033	113.754	9.65278	0.0848568	-3.55883	0.00282206	0.0173225	Down	2.83133	6.16558	10.5941	0	2.10859	0	Oleosin Bn-V	OLE16; Synonyms=1CP, OSE375; Os04g0546500, LOC_Os04g46200; OsJ_15670 {ECO:0000312|EMBL:EAZ31530.1}, OSJNBa0079A21.14	GO:0012511,GO:0016021	monolayer-surrounded lipid storage body|integral component of membrane
Zm00001d022494	3599.05	6634.13	563.964	0.0850094	-3.55623	2.19614e-12	1.3964e-10	Down	146.956	132.094	190.308	12.492	36.7973	17.0603	Zinc finger CCCH domain-containing protein 54	PEI1; At5g07500; T2I1.210	GO:0003677,GO:0003700,GO:0005634,GO:0006351,GO:0009793,GO:0030154,GO:0046872	DNA binding|DNA binding transcription factor activity|nucleus|transcription, DNA-templated|embryo development ending in seed dormancy|cell differentiation|metal ion binding
Zm00001d048994	113.141	208.549	17.7333	0.0850318	-3.55585	1.42985e-22	3.23051e-20	Down	1.96516	1.7802	2.42727	0.212572	0.292772	0.29219		At1g54610; T22H22.5	GO:0004693,GO:0005524,GO:0005634,GO:0006468	cyclin-dependent protein serine/threonine kinase activity|ATP binding|nucleus|protein phosphorylation
Zm00001d012068	623.853	1149.82	97.8812	0.0851271	-3.55424	1.39052e-49	2.01963e-46	Down	22.2895	19.829	18.7145	1.65169	3.09003	3.79958	Putative cystatin	Os01g0915200, LOC_Os01g68660; OsJ_04530 {ECO:0000312|EMBL:EAZ14605.1}, P0004D12.18	GO:0002020,GO:0004869,GO:0005576,GO:0006952,GO:2000117	protease binding|cysteine-type endopeptidase inhibitor activity|extracellular region|defense response|negative regulation of cysteine-type endopeptidase activity
Zm00001d015140	74.7895	137.816	11.7631	0.0853538	-3.5504	2.87819e-11	1.46802e-09	Down	3.07362	2.32538	3.57274	0.0802762	0.676113	0.530689
Zm00001d023985	45.3936	83.6095	7.17783	0.0858495	-3.54205	7.28217e-08	1.78118e-06	Down	0.692404	0.635458	0.289847	0	0.143629	0.11184
Zm00001d002874	228.883	421.481	36.2847	0.0860887	-3.53803	4.51795e-36	2.65004e-33	Down	15.968	14.4649	12.711	1.50364	1.39283	2.83969	OSJNBa0038O10.24 protein%3B protein
Zm00001d025886	346.593	637.879	55.3065	0.0867038	-3.52776	1.24651e-42	1.02756e-39	Down	20.1543	20.6558	17.7285	0.953763	4.77251	1.15155	Cytokinin-O-glucosyltransferase 3	UGT73D1; At3g53150; T4D2.80	GO:0008152,GO:0043231,GO:0080043,GO:0080044	metabolic process|intracellular membrane-bounded organelle|quercetin 3-O-glucosyltransferase activity|quercetin 7-O-glucosyltransferase activity
Zm00001d032535	10122.9	18622.1	1623.68	0.0871913	-3.51967	1.21998e-11	6.72884e-10	Down	294.276	337.156	445.978	29.5459	61.9544	47.1804	Tetratricopeptide repeat (TPR)-like superfamily protein
Zm00001d040264	10.2817	18.9139	1.64957	0.0872146	-3.51929	0.000807495	0.00627341	Down	0.220548	0.146929	0.398225	0.0373572	0.155139	0
Zm00001d029078	49.5537	91.1506	7.95686	0.0872935	-3.51798	0.000487362	0.0041075	Down	2.40449	1.46817	4.01138	0.191089	0.743109	0.0737449	DNA binding protein [Source:UniProtKB/TrEMBL%3BAcc:B4FLH1]
Zm00001d015139	159.707	293.75	25.6638	0.0873663	-3.51678	3.21848e-28	1.1549e-25	Down	1.40731	1.45527	1.78408	0.121883	0.277793	0.183195
Zm00001d045031	219.233	402.939	35.5279	0.088172	-3.50354	0.00264017	0.0164343	Down	23.3548	19.2316	3.61023	1.18796	2.23436	1.65578
Zm00001d045462	5763.9	10591.8	936.001	0.0883703	-3.50029	3.02824e-06	5.04448e-05	Down	30.5557	22.1177	41.0746	1.22651	6.39084	3.07815	Granule-bound starch synthase 1%252C chloroplastic/amyloplastic	WAXY	GO:0004373,GO:0009501,GO:0009507,GO:0019252,GO:0102502	glycogen (starch) synthase activity|amyloplast|chloroplast|starch biosynthetic process|ADP-glucose-starch glucosyltransferase activity	path:zma00500	Starch and sucrose metabolism
Zm00001d012764	242.747	446.012	39.4815	0.0885211	-3.49783	0.000226951	0.0021605	Down	2.89422	3.03161	6.22555	0.631541	0.732749	0.64213	malic enzyme4		GO:0004471,GO:0004473,GO:0005737,GO:0006108,GO:0008948,GO:0046872,GO:0051260,GO:0051287	malate dehydrogenase (decarboxylating) (NAD+) activity|malate dehydrogenase (decarboxylating) (NADP+) activity|cytoplasm|malate metabolic process|oxaloacetate decarboxylase activity|metal ion binding|protein homooligomerization|NAD binding
Zm00001d048582	55.8349	102.573	9.09731	0.0886915	-3.49506	7.15576e-06	0.000106832	Down	1.38351	2.05733	0.548349	0.0813053	0.107572	0.219458	UPF0503 protein chloroplastic
Zm00001d047559	29.2663	53.7558	4.77673	0.0888597	-3.49233	0.000454452	0.00388108	Down	1.35114	0.508238	1.50576	0.0575389	0.205182	0.195976	Putative homeobox DNA-binding domain superfamily protein	WOX6; Os03g0325600, LOC_Os03g20910	GO:0003677,GO:0005634,GO:0006351,GO:0006355,GO:0007275	DNA binding|nucleus|transcription, DNA-templated|regulation of transcription, DNA-templated|multicellular organism development
Zm00001d028609	13.8847	25.4922	2.27729	0.0893326	-3.48467	8.42606e-05	0.000928816	Down	0.147645	0.381962	0.379541	0.0296638	0	0		RAD52-1 {ECO:0000303|PubMed:22202891}; Synonyms=ODB1 {ECO:0000303|PubMed:22762281}; At1g71310 {ECO:0000312|Araport:AT1G71310}; F3I17.4 {ECO:0000312|EMBL:AAG51886.1}	GO:0000373,GO:0000724,GO:0003690,GO:0003697,GO:0005634,GO:0005739,GO:0006281,GO:0050897	Group II intron splicing|double-strand break repair via homologous recombination|double-stranded DNA binding|single-stranded DNA binding|nucleus|mitochondrion|DNA repair|cobalt ion binding
Zm00001d043190	56.271	103.3	9.2424	0.0894719	-3.48242	3.67732e-06	5.99476e-05	Down	2.80421	5.86029	3.34043	0	0.732806	0.320254
Zm00001d005742	57.0286	104.618	9.43907	0.0902241	-3.47034	0.00407609	0.0233518	Down	2.49938	1.26546	0.409955	0.167528	0.0551471	0.222091
Zm00001d001857	79.8331	146.409	13.2576	0.0905518	-3.46511	1.08258e-07	2.54193e-06	Down	4.60428	9.39412	4.14044	0.776025	0.753463	0.708189	light harvesting complex photosystem II subunit 6	CAP10B	GO:0009416,GO:0009523,GO:0009535,GO:0009768,GO:0009941,GO:0010287,GO:0016021,GO:0016168,GO:0018298,GO:0031409	response to light stimulus|photosystem II|chloroplast thylakoid membrane|photosynthesis, light harvesting in photosystem I|chloroplast envelope|plastoglobule|integral component of membrane|chlorophyll binding|protein-chromophore linkage|pigment binding	path:zma00196	Photosynthesis - antenna proteins
Zm00001d050815	373.932	685.636	62.2277	0.0907591	-3.46181	1.33173e-43	1.23088e-40	Down	19.9547	22.7513	16.0339	1.35886	2.73704	2.8075	F-box/kelch-repeat protein SKIP20	At2g44130; F6E13.26	GO:0005829,GO:2000762	cytosol|regulation of phenylpropanoid metabolic process
Zm00001d019504	224.808	411.866	37.749	0.0916537	-3.44766	0.00021028	0.00202454	Down	12.5102	10.1275	23.4484	1.14103	3.33992	1.45922	Plasma membrane associated protein
Zm00001d007411	11.424	20.9286	1.91928	0.0917059	-3.44684	0.00038603	0.00338926	Down	1.48995	0.771107	0.588274	0	0.319963	0	NADH-ubiquinone reductase complex 1 MLRQ subunit
Zm00001d029681	126.037	230.861	21.2132	0.0918876	-3.44399	0.00117494	0.00851031	Down	8.25478	6.29638	19.8031	0.224074	4.31599	0.427055	peptidoglycan-binding LysM domain-containing protein
Zm00001d044112	18.401	33.6905	3.11151	0.0923556	-3.43666	0.000200142	0.00193918	Down	0.656713	0.247244	0.437364	0	0.0619058	0.115608
Zm00001d027258	95.7077	175.207	16.2079	0.092507	-3.43429	9.98376e-11	4.69336e-09	Down	6.05006	4.3318	7.07326	0	1.02724	0	Oleosin	OL3; At5g51210; MWD22.16	GO:0012511,GO:0016021	monolayer-surrounded lipid storage body|integral component of membrane
Zm00001d051265	8.15102	14.9172	1.38487	0.0928377	-3.42915	0.00354037	0.0208184	Down	0.359721	0.0600106	0.236756	0.0306184	0.086473	0		ECR1; At5g19180; T24G5_80	GO:0005524,GO:0005634,GO:0005737,GO:0016881,GO:0019781,GO:0045116,GO:0046982	ATP binding|nucleus|cytoplasm|acid-amino acid ligase activity|NEDD8 activating enzyme activity|protein neddylation|protein heterodimerization activity
Zm00001d008465	11.4279	20.8901	1.96564	0.094094	-3.40975	0.000502916	0.00421529	Down	0.243746	0.26273	0.445242	0.0192216	0.0918724	0.0600839	PR5-like receptor kinase	LRK10 {ECO:0000312|EMBL:AAC49629.1}	GO:0004674,GO:0005524,GO:0005886,GO:0016021	protein serine/threonine kinase activity|ATP binding|plasma membrane|integral component of membrane
Zm00001d016588	3450.56	6307.39	593.723	0.0941315	-3.40918	1.96471e-13	1.47965e-11	Down	78.6921	51.6768	43.0076	4.88767	13.0701	6.74841	Glycerophosphodiester phosphodiesterase GDPD2	GDPD1 {ECO:0000303|PubMed:21323773}; Synonyms=SRG3 {ECO:0000303|PubMed:8883383}; At3g02040 {ECO:0000312|Araport:AT3G02040}; F1C9.18 {ECO:0000312|EMBL:AAF14831.1}	GO:0000287,GO:0006071,GO:0008889,GO:0009507,GO:0009536,GO:0030643,GO:0046475	magnesium ion binding|glycerol metabolic process|glycerophosphodiester phosphodiesterase activity|chloroplast|plastid|cellular phosphate ion homeostasis|glycerophospholipid catabolic process	path:zma00564	Glycerophospholipid metabolism
Zm00001d033447	2297.18	4198.92	395.451	0.0941792	-3.40845	4.41516e-06	7.03221e-05	Down	25.6434	41.3551	55.4644	2.18943	11.1883	4.396	Globulin-1 S allele	GLB1	GO:0045735	nutrient reservoir activity
Zm00001d048817	64541.8	117917	11167	0.0947025	-3.40045	0.000681201	0.00544479	Down	3814.15	3677.35	7231.86	233.008	1706.28	367.521	zein protein3	AZS22-14 {ECO:0000303|PubMed:11691845}	GO:0045735	nutrient reservoir activity
Zm00001d040765	48.5532	88.6568	8.44952	0.095306	-3.39129	0.00645879	0.0337328	Down	0.624758	0.32954	0.735272	0.0340977	0.13961	0.109541	hAT transposon superfamily protein
Zm00001d019160	3810.98	6956.7	665.255	0.095628	-3.38642	5.94752e-65	1.81405e-61	Down	215.503	236.591	199.509	7.90919	29.4424	13.6718			GO:0045735	nutrient reservoir activity
Zm00001d026037	33.9786	62.0236	5.93363	0.0956673	-3.38583	2.23649e-05	0.000292643	Down	1.10743	0.559768	0.52125	0	0.393745	0	Seed maturation protein	LEA18 {ECO:0000303|PubMed:18318901}; Synonyms=LEA4-2 {ECO:0000303|PubMed:20668063}; At2g35300 {ECO:0000312|Araport:AT2G35300}
Zm00001d014520	52.1513	95.0808	9.22173	0.0969884	-3.36604	1.97306e-07	4.35457e-06	Down	7.41257	7.14038	11.2166	0.545481	2.15319	1.40764
Zm00001d032398	46.9247	85.5402	8.30925	0.0971385	-3.36381	1.21653e-11	6.72202e-10	Down	0.746679	0.649394	0.798401	0.0648011	0.170097	0.0656365	Plant mobile domain protein family	MAIL1 {ECO:0000303|PubMed:24635680}; At2g25010 {ECO:0000312|Araport:AT2G25010}	GO:0005634,GO:0008483,GO:0010073,GO:0010082,GO:0016458	nucleus|transaminase activity|meristem maintenance|regulation of root meristem growth|gene silencing
Zm00001d036965	547.965	998.593	97.3362	0.0974733	-3.35885	3.00597e-05	0.000380373	Down	30.2763	32.6518	9.17184	2.08809	5.96771	1.71499	Zinc transporter 4	ZIP4; At1g10970; T19D16.11	GO:0005385,GO:0005886,GO:0016021,GO:0071577	zinc ion transmembrane transporter activity|plasma membrane|integral component of membrane|zinc II ion transmembrane transport
Zm00001d039264	209.706	381.912	37.4994	0.0981886	-3.3483	2.60701e-31	1.16936e-28	Down	8.768	8.86865	8.40072	0.519369	2.37251	0.811025	D-amino-acid transaminase chloroplastic	DAAT {ECO:0000303|PubMed:18318836}; Synonyms=BCAL3; At5g57850 {ECO:0000312|Araport:AT5G57850}; MTI20.10 {ECO:0000303|PubMed:9734815}	GO:0008153,GO:0008696,GO:0009507,GO:0009570,GO:0046654,GO:0047810	para-aminobenzoic acid biosynthetic process|4-amino-4-deoxychorismate lyase activity|chloroplast|chloroplast stroma|tetrahydrofolate biosynthetic process|D-alanine:2-oxoglutarate aminotransferase activity	path:zma00790	Folate biosynthesis
Zm00001d021611	248.175	451.813	44.5358	0.0985712	-3.34269	2.05898e-34	1.12144e-31	Down	9.65041	10.0806	8.98616	0.724758	1.0301	2.13304	Arogenate dehydratase/prephenate dehydratase 2 chloroplastic	ADT1; Synonyms=PDT1; At1g11790; F25C20.4	GO:0004664,GO:0009094,GO:0009507,GO:0009570,GO:0047769	prephenate dehydratase activity|L-phenylalanine biosynthetic process|chloroplast|chloroplast stroma|arogenate dehydratase activity	path:zma00400	Phenylalanine, tyrosine and tryptophan biosynthesis
Zm00001d000256	481.845	876.951	86.7384	0.0989091	-3.33775	6.36694e-45	6.47326e-42	Down	22.7811	21.9534	18.0443	2.24193	3.80682	2.67309	Probable calcium-binding protein CML21	CML21; At4g26470; M3E9.100	GO:0005509,GO:0005737	calcium ion binding|cytoplasm
Zm00001d043464	544.172	990.004	98.3394	0.0993323	-3.33159	8.05411e-10	2.99218e-08	Down	27.7029	34.4804	40.1488	0.649332	13.5428	1.34338	Oil body-associated protein 2A	OBAP2A {ECO:0000303|PubMed:24406791}; GrmZm2g043521; Zm.162886
Zm00001d038867	38.3208	69.696	6.94564	0.0996562	-3.3269	7.5778e-06	0.000112199	Down	0.505112	0.302982	0.495652	0.0346454	0.195993	0.0355165		APX1; Os03g0285700, LOC_Os03g17690; OsJ_009999, OSJNBa0013D02.10	GO:0000302,GO:0004130,GO:0009507,GO:0016688,GO:0020037,GO:0034599,GO:0042744,GO:0046872	response to reactive oxygen species|cytochrome-c peroxidase activity|chloroplast|L-ascorbate peroxidase activity|heme binding|cellular response to oxidative stress|hydrogen peroxide catabolic process|metal ion binding
Zm00001d036125	8149.71	14819.1	1480.36	0.0998953	-3.32344	4.61815e-66	1.56509e-62	Down	480.835	510.186	464.292	65.7186	65.6647	82.7218	early nodulin-related		GO:0009877,GO:0016021	nodulation|integral component of membrane
Zm00001d039116	44.7242	81.2479	8.20048	0.100932	-3.30855	0.00795337	0.0396901	Down	1.6295	0.852148	0.236137	0.0687549	0.0995655	0.0966084	AMP-dependent synthetase and ligase family protein	ZHD6; OsI_21123	GO:0005524,GO:0006633,GO:0016874	ATP binding|fatty acid biosynthetic process|ligase activity
Zm00001d038772	91.436	166.087	16.7851	0.101062	-3.30669	2.49088e-06	4.23491e-05	Down	3.37847	7.51446	7.65112	0.925377	1.46666	0.668835	CCCH transcription factor%253B CCCH transcription factor isoform 1%253B CCCH transcription factor isoform 2	Os05g0525900, LOC_Os05g45020; OJ1593_C11.10	GO:0003677,GO:0046872	DNA binding|metal ion binding
Zm00001d029778	295.951	537.335	54.5656	0.101548	-3.29976	0.00485642	0.0269663	Down	26.1538	24.8201	63.1188	3.10551	11.8618	2.38245	metallothionein2		GO:0008270	zinc ion binding
Zm00001d025229	32.5025	59.0094	5.99564	0.101605	-3.29896	0.00118028	0.0085449	Down	2.6304	1.32145	3.86177	0	1.19474	0.157418
Zm00001d017597	235.512	427.387	43.6369	0.102102	-3.29192	0.000501387	0.00420433	Down	8.30843	7.15988	1.82227	0.84968	0.859973	0.780716	SPX domain-containing membrane protein	Os02g0678200, LOC_Os02g45520; OsJ_07922, OSJNBb0005A04.25, P0663F07.1	GO:0016021,GO:0055085	integral component of membrane|transmembrane transport
Zm00001d049889	67.3909	122.226	12.556	0.102728	-3.2831	0.00694768	0.0357777	Down	0.76394	4.08226	3.18089	0.10978	0.880883	0.396772	Putative AP2/EREBP transcription factor superfamily protein	DREB2C; Synonyms=AP22, ERF44; Os08g0565200, LOC_Os08g45110; OSJNBa0044E16.12, P0705A05.128	GO:0003700,GO:0005634,GO:0006351,GO:0043565,GO:0044212,GO:0045893	DNA binding transcription factor activity|nucleus|transcription, DNA-templated|sequence-specific DNA binding|transcription regulatory region DNA binding|positive regulation of transcription, DNA-templated
Zm00001d048850	52112.5	94475.5	9749.59	0.103197	-3.27653	0.000582612	0.00476286	Down	3508.35	3519.02	6099.15	330.407	1711.61	439.796	Zein-alpha PMS1		GO:0045735	nutrient reservoir activity
Zm00001d024368	7.64793	13.859	1.43685	0.103676	-3.26984	0.00543109	0.0294077	Down	4.53505	0	0	0	0	0
Zm00001d020055	483.431	875.79	91.0723	0.103989	-3.2655	7.7105e-22	1.59985e-19	Down	10.5507	10.4825	12.7697	1.25911	2.38606	1.25558	Polyadenylate-binding protein-interacting protein 9	CID11; At1g32790; F6N18.17	GO:0003723,GO:0005634	RNA binding|nucleus
Zm00001d034507	10.7095	19.4013	2.01761	0.103994	-3.26543	0.000812621	0.00630681	Down	0.490756	0.61297	0.416923	0.127406	0	0.0621411	CLE family OsCLE701 protein%3B Os07g0194350 protein
Zm00001d047567	106.773	193.417	20.1292	0.104071	-3.26436	6.55525e-05	0.000748285	Down	3.47973	3.05699	6.20888	0.19112	1.56462	0.292199	embryonic cell protein 63	LEA1; OsI_011048
Zm00001d022278	1665.76	3015.54	315.978	0.104783	-3.25452	4.3422e-09	1.3796e-07	Down	68.9713	93.0048	114.332	5.25223	26.7625	9.85328	1-Cys peroxiredoxin PER1	PER1; Synonyms=PER-1	GO:0004601,GO:0005634,GO:0005737,GO:0045454,GO:0050832,GO:0051920	peroxidase activity|nucleus|cytoplasm|cell redox homeostasis|defense response to fungus|peroxiredoxin activity	path:zma00940	Phenylpropanoid biosynthesis
Zm00001d040506	7.43951	13.4578	1.4212	0.105604	-3.24327	0.00662461	0.0343986	Down	0.124341	0.62015	0.369588	0	0.0655697	0.0615812	Probable mediator of RNA polymerase II transcription subunit 26b	MED26B; Synonyms=MED26_2; At5g05140; K2A11.1	GO:0003746,GO:0006355,GO:0006368,GO:0070449	translation elongation factor activity|regulation of transcription, DNA-templated|transcription elongation from RNA polymerase II promoter|elongin complex
Zm00001d019156	14.1914	25.6701	2.71276	0.105678	-3.24226	0.00183675	0.0122267	Down	0.209095	0.41804	0.709801	0	0.217705	0			GO:0045735	nutrient reservoir activity
Zm00001d034027	357.105	645.83	68.3808	0.105881	-3.23949	1.78558e-06	3.13e-05	Down	11.0264	13.8448	20.8327	0.315385	5.85969	0.98694	Ethylene-responsive protein	At3g01520; F4P13.7	GO:0002238,GO:0005524,GO:0006950,GO:0009507	response to molecule of fungal origin|ATP binding|response to stress|chloroplast
Zm00001d009210	199.389	360.573	38.2054	0.105957	-3.23844	2.37261e-29	9.27783e-27	Down	4.78853	4.69672	3.16927	0.372592	1.0463	0.588546	DnaJ protein ERDJ3B	ERDJ3B {ECO:0000303|PubMed:24153418}; Synonyms=DJB6 {ECO:0000305}; Os05g0156500 {ECO:0000312|EMBL:BAF16611.1}, LOC_Os05g06440 {ECO:0000305}; OsJ_17183 {ECO:0000312|EMBL:EEE62392.1}, P0431G05.15 {ECO:0000312|EMBL:AAV32228.1}, P0676G05.5 {ECO:0000312|EMBL:AAS55775.2}	GO:0005788,GO:0006457,GO:0051082	endoplasmic reticulum lumen|protein folding|unfolded protein binding	path:zma04141	Protein processing in endoplasmic reticulum
Zm00001d035558	8863.75	16024.6	1702.89	0.106267	-3.23424	0.000294261	0.00268801	Down	225.759	194.219	405.432	5.97685	112.196	12.2811	Expressed protein%3B Mannose-specific jacalin-related lectin%3B protein	SALT; Synonyms=ML; OsI_001780	GO:0030246	carbohydrate binding
Zm00001d048176	3629.94	6555.99	703.89	0.107366	-3.21939	6.58277e-05	0.000750583	Down	13.9152	17.1484	29.3302	0.861703	8.22447	1.76261	Vicilin-like seed storage protein	At2g18540 {ECO:0000312|Araport:AT2G18540}; F24H14.11 {ECO:0000312|EMBL:AAD12213.1}	GO:0045735	nutrient reservoir activity
Zm00001d011755	136.974	247.386	26.5617	0.107369	-3.21935	1.57472e-05	0.000215287	Down	5.2296	13.5401	10.7303	0.914184	2.85511	0.809433	Secreted protein	OBAP2B {ECO:0000303|PubMed:24406791}; ZEAMMB73_556159 {ECO:0000312|EMBL:AFW83801.1}, Zm.85445
Zm00001d050479	44.4508	80.1923	8.7092	0.108604	-3.20285	2.41332e-08	6.5488e-07	Down	2.97279	3.43104	1.38951	0.532094	0.50096	0.11398	Probable carboxylesterase 2	CXE13; At3g48700; T8P19.210	GO:0005737,GO:0005829,GO:0009056,GO:0052689	cytoplasm|cytosol|catabolic process|carboxylic ester hydrolase activity
Zm00001d027500	3045.61	5493.52	597.69	0.108799	-3.20026	5.21724e-48	6.63047e-45	Down	584.83	465.909	489.386	50.8871	111.486	79.7316	Flower-specific gamma-thionin		GO:0005576,GO:0005618,GO:0031640,GO:0050832	extracellular region|cell wall|killing of cells of other organism|defense response to fungus
Zm00001d006027	170.803	308.084	33.522	0.108808	-3.20015	3.24521e-26	1.04192e-23	Down	2.57276	2.70472	2.319	0.353195	0.566026	0.272311	bZIP transcription factor family protein	TGA10 {ECO:0000303|PubMed:12777042}	GO:0003700,GO:0005634,GO:0006351,GO:0009733,GO:0009751,GO:0009753,GO:0043565,GO:0045893	DNA binding transcription factor activity|nucleus|transcription, DNA-templated|response to auxin|response to salicylic acid|response to jasmonic acid|sequence-specific DNA binding|positive regulation of transcription, DNA-templated	path:zma04075	Plant hormone signal transduction
Zm00001d044129	30513	55020.5	6005.57	0.109151	-3.1956	1.45241e-56	2.95334e-53	Down	80.8392	60.7796	75.6741	12.6242	9.89993	16.6368	Glucose-1-phosphate adenylyltransferase large subunit 1%252C chloroplastic/amyloplastic	SH2	GO:0005524,GO:0005978,GO:0008878,GO:0009501,GO:0009507,GO:0019252	ATP binding|glycogen biosynthetic process|glucose-1-phosphate adenylyltransferase activity|amyloplast|chloroplast|starch biosynthetic process	path:zma00500,path:zma00520	Starch and sucrose metabolism|Amino sugar and nucleotide sugar metabolism
Zm00001d044099	106.205	191.151	21.2584	0.111212	-3.16861	3.1679e-12	1.95992e-10	Down	1.33309	1.5426	0.893732	0.0489927	0.226059	0.149777	carbonic anhydrase1		GO:0004089,GO:0008270,GO:0009570,GO:0015976	carbonate dehydratase activity|zinc ion binding|chloroplast stroma|carbon utilization	path:zma00910	Nitrogen metabolism
Zm00001d020977	659.152	1185.68	132.619	0.111851	-3.16036	8.63074e-37	5.16169e-34	Down	37.0201	32.844	38.616	4.39256	7.81612	5.15222
Zm00001d022204	116.342	209.251	23.4329	0.111985	-3.15862	2.22857e-18	3.34846e-16	Down	3.10105	3.85955	4.16141	0.306725	1.00346	0.55232
Zm00001d008241	52.3332	94.0957	10.5707	0.11234	-3.15406	0.00476143	0.0265306	Down	1.20708	3.90453	7.84829	0	1.61294	0	Embryonic protein DC-8
Zm00001d022376	85.8955	154.399	17.3917	0.112641	-3.1502	1.23066e-06	2.24231e-05	Down	3.47847	5.13653	6.06048	0.289308	2.45263	0.0392165	Lactoylglutathione lyase / glyoxalase I family protein
Zm00001d048851	46052.3	82744.4	9360.18	0.113122	-3.14405	0.00082981	0.0064076	Down	3616.43	3720	6476.56	352.97	1947.47	423.813	floury4		GO:0045735	nutrient reservoir activity
Zm00001d011001	34.8338	62.5561	7.1114	0.11368	-3.13694	2.05246e-08	5.67561e-07	Down	2.21364	2.1412	2.53163	0.136739	0.979386	0.0424073	Protein ALUMINUM SENSITIVE 3	STAR2; Os05g0119000, LOC_Os05g02750; P0496H07.22	GO:0005460,GO:0005887,GO:0010044,GO:0012506,GO:0015786	UDP-glucose transmembrane transporter activity|integral component of plasma membrane|response to aluminum ion|vesicle membrane|UDP-glucose transmembrane transport
Zm00001d028409	37.6354	67.579	7.69177	0.113819	-3.13519	3.98462e-09	1.27529e-07	Down	0.87536	0.681457	0.867507	0.0998051	0.0154975	0.154782	Chaperonin 60 subunit beta 4 chloroplastic	CPN60B4; Synonyms=Cpn60-B(4); At1g26230; F28B23.11	GO:0005524,GO:0005829,GO:0006457,GO:0006458,GO:0009507,GO:0009570,GO:0009941,GO:0042026,GO:0044183,GO:0051082,GO:0061077	ATP binding|cytosol|protein folding|'de novo' protein folding|chloroplast|chloroplast stroma|chloroplast envelope|protein refolding|protein binding involved in protein folding|unfolded protein binding|chaperone-mediated protein folding	path:zma03018	RNA degradation
Zm00001d038288	413.623	742.382	84.8643	0.114313	-3.12893	2.1298e-12	1.36473e-10	Down	20.2358	22.8912	28.4313	1.26127	9.15488	1.97908	Putative MYB DNA-binding domain superfamily protein	DIVARICATA	GO:0003677,GO:0005634,GO:0006351,GO:0006355,GO:0009908,GO:0048262	DNA binding|nucleus|transcription, DNA-templated|regulation of transcription, DNA-templated|flower development|determination of dorsal/ventral asymmetry
Zm00001d000134	31.4472	56.4262	6.46823	0.114632	-3.12492	7.37e-08	1.79834e-06	Down	3.24322	1.23448	1.74317	0.327768	0.299774	0	OSJNBa0020I02.16 protein	RR29 {ECO:0000305}; OsI_15444 {ECO:0000312|EMBL:EEC77058.1}	GO:0000160,GO:0003677,GO:0005634,GO:0005829,GO:0006351,GO:0006355,GO:0009736	phosphorelay signal transduction system|DNA binding|nucleus|cytosol|transcription, DNA-templated|regulation of transcription, DNA-templated|cytokinin-activated signaling pathway
Zm00001d037498	20969.9	37621.5	4318.34	0.114784	-3.12301	2.03564e-50	3.26784e-47	Down	641.773	676.641	456.213	69.4792	133.24	90.1823	L-tryptophan--pyruvate aminotransferase 1	TAR2; At4g24670; F22K18.130	GO:0005789,GO:0009723,GO:0009851,GO:0009908,GO:0009958,GO:0010078,GO:0010087,GO:0016021,GO:0016846,GO:0042742,GO:0043562,GO:0048367,GO:0048467,GO:0048527,GO:0050362,GO:0080097	endoplasmic reticulum membrane|response to ethylene|auxin biosynthetic process|flower development|positive gravitropism|maintenance of root meristem identity|phloem or xylem histogenesis|integral component of membrane|carbon-sulfur lyase activity|defense response to bacterium|cellular response to nitrogen levels|shoot system development|gynoecium development|lateral root development|L-tryptophan:…	path:zma00380	Tryptophan metabolism
Zm00001d042472	9.14688	16.4058	1.88797	0.11508	-3.1193	0.00411923	0.0235503	Down	0.392852	0.196133	0.34325	0	0.17729	0	Protein SCARECROW	GAI1
Zm00001d025900	477.476	856.381	98.5711	0.115102	-3.11902	9.32949e-40	6.77521e-37	Down	26.4163	27.5418	25.2992	2.58235	8.33558	1.86954	Putative GEM-like protein 8	At5g08350; F8L15_80
Zm00001d013746	1145	2051.6	238.406	0.116205	-3.10526	6.36501e-29	2.39678e-26	Down	33.6342	24.6288	27.1204	3.3424	6.1259	4.71324
Zm00001d022395	221.779	397.348	46.2108	0.116298	-3.1041	0.00430889	0.0244467	Down	2.80833	7.74391	2.16156	0.517714	1.26586	0.317067	Rhythmically expressed protein	hdhd3	GO:0008152,GO:0016787	metabolic process|hydrolase activity
Zm00001d018971	5685.36	10176.8	1193.95	0.117321	-3.09147	1.76737e-40	1.38222e-37	Down	126.969	142.007	144.747	14.5849	36.0953	21.2837	Regulatory protein opaque-2	O2	GO:0003677,GO:0003700,GO:0005634,GO:0006351	DNA binding|DNA binding transcription factor activity|nucleus|transcription, DNA-templated
Zm00001d039418	8.19727	14.6729	1.72161	0.117333	-3.09132	0.00574888	0.0307195	Down	0	0	0	0	0	0
Zm00001d032095	1498.48	2681.93	315.043	0.117469	-3.08965	1.1394e-40	9.14546e-38	Down	67.7639	53.944	46.0741	8.09541	8.22472	12.3488	Ethylene-responsive transcription factor RAP2-2	ERF071; At2g47520; T30B22.18	GO:0001666,GO:0003677,GO:0003700,GO:0005634,GO:0006351,GO:0009873,GO:0010468	response to hypoxia|DNA binding|DNA binding transcription factor activity|nucleus|transcription, DNA-templated|ethylene-activated signaling pathway|regulation of gene expression
Zm00001d033019	37.3057	66.7584	7.85311	0.117635	-3.08761	9.2132e-09	2.74694e-07	Down	2.94191	2.88515	3.68494	0.579722	0.656301	0.383728	TPD1	TDL1B {ECO:0000303|PubMed:18248596}; Os10g0207500 {ECO:0000312|EMBL:BAH94798.1}, LOC_Os10g14020 {ECO:0000312|EMBL:ABB47038.2}; OJ1004_F02.2 {ECO:0000312|EMBL:AAL82671.1}, OsJ_31024 {ECO:0000312|EMBL:EEE50724.1}
Zm00001d012013	20.0594	35.8865	4.23229	0.117935	-3.08393	0.0081787	0.0405493	Down	0.384593	0.0642663	0.985563	0.198575	0.302691	0.268388
Zm00001d007310	60.4046	108.034	12.7749	0.118249	-3.0801	1.8305e-12	1.18792e-10	Down	4.33289	4.09168	3.33388	0.459618	1.44509	0.425927	Protein NRT1/ PTR FAMILY 1.2	NPF1.2; Synonyms=NRT1.11; At1g52190; F9I5.4	GO:0005886,GO:0015706,GO:0016021,GO:0080054	plasma membrane|nitrate transport|integral component of membrane|low-affinity nitrate transmembrane transporter activity
Zm00001d037439	441.127	788.784	93.47	0.118499	-3.07705	1.9372e-08	5.3911e-07	Down	26.9573	28.0429	40.4151	2.93862	4.00282	9.43073	ZCN11%253B ZCN11 isoform 1%253B ZCN11 isoform 2	MFT1 {ECO:0000303|PubMed:16170456}; Os06g0498800 {ECO:0000312|EMBL:BAF19615.1}, LOC_Os06g30370 {ECO:0000305}; P0596H06.13 {ECO:0000312|EMBL:BAD45362.1}
Zm00001d045461	45.0205	80.4978	9.54322	0.118553	-3.0764	6.5911e-10	2.52557e-08	Down	5.96484	5.47674	5.61975	0	2.55629	0
Zm00001d016505	1285.98	2296.84	275.125	0.119784	-3.06149	1.96364e-49	2.72241e-46	Down	62.8962	59.8736	62.9449	10.4175	13.608	10.0726	F-box protein	At1g67340; F1N21.16	GO:0005634,GO:0016567	nucleus|protein ubiquitination
Zm00001d048816	55056.9	98275.5	11838.2	0.120459	-3.05338	0.00135468	0.0095359	Down	3460.57	3457.11	6463.74	187.159	2118.01	343.407		AZS22-14 {ECO:0000303|PubMed:11691845}	GO:0045735	nutrient reservoir activity
Zm00001d037009	155.619	277.753	33.4858	0.12056	-3.05218	1.29137e-18	2.00959e-16	Down	3.51166	3.08763	2.27206	0.243335	1.01297	0.231268	FAD-binding Berberine family protein	FAD-OXR {ECO:0000303|PubMed:18434606}; At4g20860 {ECO:0000312|Araport:AT4G20860}; T13K14.20 {ECO:0000312|EMBL:CAB45881.1}	GO:0005576,GO:0005618,GO:0009651,GO:0016614,GO:0050660	extracellular region|cell wall|response to salt stress|oxidoreductase activity, acting on CH-OH group of donors|flavin adenine dinucleotide binding
Zm00001d021537	196.777	350.757	42.7971	0.122014	-3.03489	3.93626e-09	1.26246e-07	Down	5.72523	4.14825	7.08117	0.535983	0.617421	1.64163	R2R3MYB-domain protein	MYB26 {ECO:0000303|PubMed:11597504}; Synonyms=MS35 {ECO:0000303|PubMed:12753590}; At3g13890 {ECO:0000312|Araport:AT3G13890}; MDC16.1 {ECO:0000312|EMBL:BAB02319.1}	GO:0003677,GO:0005634,GO:0006351,GO:0006355	DNA binding|nucleus|transcription, DNA-templated|regulation of transcription, DNA-templated
Zm00001d006813	9.23402	16.456	2.012	0.122265	-3.03192	0.00402686	0.023116	Down	0.324678	0.32439	1.11739	0	0.0892388	0.457433	Nuclear transcription factor Y subunit B-2	NFYB8 {ECO:0000305}; Synonyms=HAP3I {ECO:0000303|PubMed:18193457}; Os03g0413000 {ECO:0000312|EMBL:BAF12272.1}, LOC_Os03g29970 {ECO:0000312|EMBL:ABF96585.1}	GO:0005634,GO:0006351,GO:0006355,GO:0043565,GO:0046982	nucleus|transcription, DNA-templated|regulation of transcription, DNA-templated|sequence-specific DNA binding|protein heterodimerization activity
Zm00001d035700	67638.5	120470	14807.2	0.122912	-3.0243	7.16018e-58	1.67994e-54	Down	1854.55	1977.45	1490.23	209.957	432.091	301.823	legumin1		GO:0045735	nutrient reservoir activity
Zm00001d021843	1470.32	2618.47	322.176	0.12304	-3.0228	2.78255e-06	4.66835e-05	Down	310.155	304.396	481.368	28.8204	109.291	52.3465	Low-molecular-weight cysteine-rich protein LCR70 [Source:UniProtKB/TrEMBL%3BAcc:B6SMX5]		GO:0005576,GO:0031640,GO:0050832	extracellular region|killing of cells of other organism|defense response to fungus
Zm00001d012333	49.4503	88.0437	10.8568	0.123312	-3.01961	0.00925278	0.0446549	Down	1.40411	4.58201	1.48456	0.577629	0.676163	0.136984	HXXXD-type acyl-transferase family protein	DCR; Synonyms=PEL3; At5g23940; MRO11.2	GO:0005737,GO:0005829,GO:0010090,GO:0010143,GO:0016747,GO:0051179,GO:0090626	cytoplasm|cytosol|trichome morphogenesis|cutin biosynthetic process|transferase activity, transferring acyl groups other than amino-acyl groups|localization|plant epidermis morphogenesis
Zm00001d033524	19.4277	34.5768	4.27865	0.123743	-3.01458	2.78303e-05	0.000355763	Down	0.326373	0.169542	0.223126	0.0251825	0.022631	0.103625		XBOS33; Os10g0521600, LOC_Os10g37730; OSJNBb0018B10.26, OSJNBb0028C01.29	GO:0016567,GO:0016740,GO:0046872	protein ubiquitination|transferase activity|metal ion binding
Zm00001d048849	62861.2	111784	13938.1	0.124687	-3.00361	0.00306685	0.0185158	Down	5518.51	5330.96	10636	589.92	3000.05	755.924	Putative uncharacterized protein [Source:UniProtKB/TrEMBL%3BAcc:B6SHX7]		GO:0045735	nutrient reservoir activity
Zm00001d003398	644.185	1145.22	143.151	0.124999	-3.00001	0.00639845	0.033475	Down	22.7449	20.5509	53.8359	4.25107	7.3182	6.28577	floury endosperm1	FL1 {ECO:0000303|PubMed:17693529}; GrmZm2g094532	GO:0005789,GO:0016021	endoplasmic reticulum membrane|integral component of membrane
Zm00001d002654	6774.7	12042.2	1507.19	0.125159	-2.99817	4.37141e-14	3.57459e-12	Down	62.1651	54.7031	34.0268	8.03889	8.70295	10.7865	naked endosperm1	IDD12 {ECO:0000303|PubMed:16784536}; At4g02670 {ECO:0000312|Araport:AT4G02670}; T10P11.4 {ECO:0000312|EMBL:AAC78253.1}	GO:0003677,GO:0003700,GO:0005634,GO:0006351,GO:0008356,GO:0009507,GO:0046872	DNA binding|DNA binding transcription factor activity|nucleus|transcription, DNA-templated|asymmetric cell division|chloroplast|metal ion binding
Zm00001d014482	186.694	331.827	41.5599	0.125246	-2.99717	1.81754e-06	3.17689e-05	Down	1.04079	1.30119	2.1899	0.189795	0.315105	0.320135	Replication protein-like
Zm00001d021289	622.814	1106.86	138.765	0.125368	-2.99576	7.42894e-07	1.41619e-05	Down	68.3282	69.2466	103.615	11.7424	15.9156	14.139	Late embryogenesis abundant (LEA) hydroxyproline-rich glycoprotein family	NHL12 {ECO:0000303|PubMed:14666423}; At2g35960 {ECO:0000312|Araport:AT2G35960}; F11F19.13 {ECO:0000312|EMBL:AAD21461.1}	GO:0004871,GO:0006952,GO:0009506,GO:0016021,GO:0046658	signal transducer activity|defense response|plasmodesma|integral component of membrane|anchored component of plasma membrane
Zm00001d037985	8.62986	15.3354	1.9243	0.12548	-2.99447	0.00697283	0.0358648	Down	0.319194	0.634238	0.799324	0	0.264813	0.0510005	embryo specific protein5	B19.3
Zm00001d042935	2068.88	3676.31	461.455	0.125521	-2.994	2.2922e-10	9.75097e-09	Down	299.586	248.888	139.4	25.407	36.5273	54.5188
Zm00001d042011	6755.09	12002.6	1507.63	0.125609	-2.99299	1.91611e-18	2.90763e-16	Down	425.735	354.971	459.537	46.2788	109.736	67.177	AWPM-19-like family protein
Zm00001d009292	24509.2	43545.7	5472.64	0.125676	-2.99222	9.15086e-17	1.08603e-14	Down	3247.72	3382.94	1785.6	450.039	438.642	565.808	PLATZ transcription factor family protein
Zm00001d053328	11.241	19.9663	2.51569	0.125997	-2.98854	0.0015696	0.0107702	Down	1.63172	1.26972	0.931225	0.153655	0.296917	0.0760554
Zm00001d040763	151.759	269.413	34.1052	0.12659	-2.98176	3.10635e-22	6.76763e-20	Down	5.20144	5.9558	6.31861	0.702843	0.758678	1.91115		At5g55150; MCO15.10
Zm00001d020592	258721	459172	58268.8	0.1269	-2.97824	1.36554e-07	3.12925e-06	Down	16434.8	15672.9	23005.2	2495.15	4538.91	4041.48	Glutelin-2		GO:0005773,GO:0032578,GO:0045735	vacuole|aleurone grain membrane|nutrient reservoir activity
Zm00001d016651	42.7728	75.8722	9.67345	0.127497	-2.97147	3.2741e-09	1.06806e-07	Down	3.54619	2.81859	3.83349	0.226109	1.24436	0.339559
Zm00001d027832	31.0724	55.0909	7.05381	0.128039	-2.96534	0.00160735	0.0109849	Down	0.717868	1.47691	0.440825	0	0.57212	0.0264637	Embryonic protein DC-8
Zm00001d045919	1069.46	1895.92	243.007	0.128174	-2.96383	5.54664e-22	1.17485e-19	Down	36.8982	33.6279	22.7613	6.58746	4.86728	5.08601	Pyrophosphate--fructose 6-phosphate 1-phosphotransferase subunit alpha 2	PFP-ALPHA {ECO:0000255|HAMAP-Rule:MF_03185}	GO:0003872,GO:0005524,GO:0005737,GO:0046872,GO:0047334	6-phosphofructokinase activity|ATP binding|cytoplasm|metal ion binding|diphosphate-fructose-6-phosphate 1-phosphotransferase activity	path:zma00010,path:zma00030,path:zma00051	Glycolysis / Gluconeogenesis|Pentose phosphate pathway|Fructose and mannose metabolism
Zm00001d029087	2689.9	4767.31	612.479	0.128475	-2.96044	3.56352e-46	4.18042e-43	Down	23.415	21.4017	24.3701	2.52825	4.72835	5.18693	Sucrose synthase 3	SUS4; Os03g0340500, LOC_Os03g22120; OsJ_10783	GO:0005985,GO:0016157	sucrose metabolic process|sucrose synthase activity	path:zma00500	Starch and sucrose metabolism
Zm00001d023540	21.7197	38.4862	4.95312	0.128699	-2.95793	1.51998e-05	0.000208832	Down	1.24002	1.05472	1.15417	0.0644306	0.562038	0.184886		GATA4; At3g60530; T8B10.190
Zm00001d003924	419.409	743.084	95.734	0.128833	-2.95642	0.00148648	0.0102926	Down	14.4315	9.59904	3.27552	0.808035	2.24804	1.54477	Glycerophosphodiester phosphodiesterase GDPD2	GDPD1 {ECO:0000303|PubMed:21323773}; Synonyms=SRG3 {ECO:0000303|PubMed:8883383}; At3g02040 {ECO:0000312|Araport:AT3G02040}; F1C9.18 {ECO:0000312|EMBL:AAF14831.1}	GO:0000287,GO:0006071,GO:0008889,GO:0009507,GO:0009536,GO:0030643,GO:0046475	magnesium ion binding|glycerol metabolic process|glycerophosphodiester phosphodiesterase activity|chloroplast|plastid|cellular phosphate ion homeostasis|glycerophospholipid catabolic process	path:zma00564	Glycerophospholipid metabolism
Zm00001d033910	775.789	1374.33	177.248	0.12897	-2.95489	5.21049e-18	7.42641e-16	Down	19.9869	18.8526	11.238	2.28053	2.86542	3.94508	ADP glucose pyrophosphorylase large subunit leaf1	ADG2; Synonyms=APL1; At5g19220; T24G5.120	GO:0005524,GO:0005978,GO:0008878,GO:0009501,GO:0009507,GO:0019252	ATP binding|glycogen biosynthetic process|glucose-1-phosphate adenylyltransferase activity|amyloplast|chloroplast|starch biosynthetic process	path:zma00500,path:zma00520	Starch and sucrose metabolism|Amino sugar and nucleotide sugar metabolism
Zm00001d034074	25316.8	44836.3	5797.37	0.129301	-2.9512	4.0551e-45	4.26499e-42	Down	188.118	194.835	134.404	35.1909	17.7473	39.492	starch phosphorylase1	STP-1	GO:0005975,GO:0008184,GO:0009501,GO:0009507,GO:0030170,GO:0102250,GO:0102499	carbohydrate metabolic process|glycogen phosphorylase activity|amyloplast|chloroplast|pyridoxal phosphate binding|linear malto-oligosaccharide phosphorylase activity|SHG alpha-glucan phosphorylase activity	path:zma00500	Starch and sucrose metabolism
Zm00001d040189	7068.31	12515.1	1621.5	0.129564	-2.94827	1.34487e-26	4.41073e-24	Down	214.74	204.26	134.52	31.5109	28.9545	43.1795	no-apical-meristem-related protein1	NAC100; At5g61430; MFB13.6	GO:0003677,GO:0003700,GO:0005634,GO:0006351	DNA binding|DNA binding transcription factor activity|nucleus|transcription, DNA-templated
Zm00001d025833	1059.93	1876.53	243.322	0.129666	-2.94713	0.00269098	0.0166791	Down	11.3235	15.9198	28.7672	1.44811	7.32577	2.63477	Peroxygenase 2	SOP1	GO:0005783,GO:0005811,GO:0031090,GO:0046872,GO:1990137	endoplasmic reticulum|lipid droplet|organelle membrane|metal ion binding|plant seed peroxidase activity	path:zma00073	Cutin, suberine and wax biosynthesis
Zm00001d011211	45.4716	80.497	10.4463	0.129772	-2.94595	0.00993841	0.0472388	Down	0.780416	0.776213	2.0423	0.0923275	0.543625	0.0691261	Putative leucine-rich repeat protein kinase family protein	CRK17; Synonyms=EMB1290, RKC1; At4g23250; F21P8.140
Zm00001d031820	16.0238	28.3653	3.68223	0.129815	-2.94547	0.0002149	0.00206317	Down	0.654403	0.521192	1.22571	0.138179	0.128378	0.0725098	transcription regulators	CNOT1; Synonyms=CDC39, KIAA1007, NOT1; AD-005	GO:0000122,GO:0000288,GO:0000932,GO:0001829,GO:0004535,GO:0005634,GO:0005829,GO:0006351,GO:0010606,GO:0017148,GO:0019904,GO:0030014,GO:0030015,GO:0030331,GO:0032947,GO:0033147,GO:0035195,GO:0042974,GO:0048387,GO:0060213,GO:0061014,GO:0070016,GO:1900153,GO:2000036	negative regulation of transcription from RNA polymerase II promoter|nuclear-transcribed mRNA catabolic process, deadenylation-dependent decay|P-body|trophectodermal cell differentiation|poly(A)-specific ribonuclease activity|nucleus|cytosol|transcription, DNA-templated|positive regulation of cytoplasmic mRNA processing body assembly|negative regulation of translation|protein domain specific bind…
Zm00001d004413	3234.29	5724.37	744.214	0.130008	-2.94333	7.08782e-52	1.20103e-48	Down	93.4071	89.438	72.7087	15.1342	13.6175	17.7817	Cysteine synthase	CAS2	GO:0004124,GO:0005739,GO:0006535,GO:0009836,GO:0016740,GO:0019499,GO:0050017	cysteine synthase activity|mitochondrion|cysteine biosynthetic process from serine|fruit ripening, climacteric|transferase activity|cyanide metabolic process|L-3-cyanoalanine synthase activity	path:zma00270,path:zma00460,path:zma00920	Cysteine and methionine metabolism|Cyanoamino acid metabolism|Sulfur metabolism
Zm00001d017286	2272.72	4021.72	523.723	0.130224	-2.94094	7.88002e-07	1.49377e-05	Down	99.5988	112.658	48.336	8.38177	28.9876	16.1261
Zm00001d022618	134.795	238.24	31.3494	0.131588	-2.9259	2.41948e-20	4.41896e-18	Down	9.56283	11.0158	6.47616	1.85764	1.43887	1.61446	SKP1-like protein 1A	ASK4; At1g20140; T20H2.8	GO:0000226,GO:0005634,GO:0005819,GO:0005829,GO:0005886,GO:0006511,GO:0007059,GO:0007275,GO:0009524,GO:0009734,GO:0009873,GO:0016032,GO:0016567,GO:0045910,GO:0046686	microtubule cytoskeleton organization|nucleus|spindle|cytosol|plasma membrane|ubiquitin-dependent protein catabolic process|chromosome segregation|multicellular organism development|phragmoplast|auxin-activated signaling pathway|ethylene-activated signaling pathway|viral process|protein ubiquitination|negative regulation of DNA recombination|response to cadmium ion	path:zma04120,path:zma04141	Ubiquitin mediated proteolysis|Protein processing in endoplasmic reticulum
Zm00001d038598	10.869	19.1916	2.5464	0.132683	-2.91394	0.00221982	0.0142811	Down	0.603764	0.570866	0.407973	0.0313402	0.108424	0.149116	Peroxidase 2%253B Peroxidase R15	PRX74; Os05g0499300, LOC_Os05g41990; OJ1057_B02.6, OsJ_19081 {ECO:0000312|EMBL:EEE64248.1}	GO:0004601,GO:0005576,GO:0006979,GO:0009505,GO:0009506,GO:0009664,GO:0020037,GO:0042744,GO:0046872	peroxidase activity|extracellular region|response to oxidative stress|plant-type cell wall|plasmodesma|plant-type cell wall organization|heme binding|hydrogen peroxide catabolic process|metal ion binding	path:zma00940	Phenylpropanoid biosynthesis
Zm00001d036608	7151.87	12625.1	1678.6	0.132957	-2.91097	0.00419265	0.0238894	Down	99.0501	96.3753	221.764	13.9815	49.6459	21.3017	Glycosyl hydrolases family 31 protein	Os06g0675700, LOC_Os06g46284; B1153E06.2, OsJ_22347 {ECO:0000312|EMBL:EEE66212.1}	GO:0004558,GO:0030246,GO:0032450	alpha-1,4-glucosidase activity|carbohydrate binding|maltose alpha-glucosidase activity	path:zma00052,path:zma00500	Galactose metabolism|Starch and sucrose metabolism
Zm00001d023466	65.1873	115.046	15.3283	0.133236	-2.90794	1.81497e-10	7.94239e-09	Down	2.53929	3.18543	3.37857	1.26953	0.257139	0.594028	Nuclear transcription factor Y subunit C-10	NFYC2; Synonyms=HAP5B; At1g56170; F14G9.21, T6H22.3	GO:0003677,GO:0003700,GO:0005634,GO:0005737,GO:0006351,GO:0006355,GO:0016602,GO:0045893,GO:0046982	DNA binding|DNA binding transcription factor activity|nucleus|cytoplasm|transcription, DNA-templated|regulation of transcription, DNA-templated|CCAAT-binding factor complex|positive regulation of transcription, DNA-templated|protein heterodimerization activity
Zm00001d009646	2558.88	4515.82	601.94	0.133296	-2.9073	3.44292e-49	4.56575e-46	Down	85.6094	83.8339	75.2603	11.2313	23.5628	12.8339	scarecrow-like1	RGA1	GO:0000989,GO:0003700,GO:0005634,GO:0006351,GO:0006808,GO:0007275,GO:0009739,GO:0009740,GO:0009938,GO:0010218,GO:0010233,GO:0010628,GO:0010629,GO:0033206,GO:0043565,GO:1900033,GO:1905614,GO:1905622	transcription factor activity, transcription factor binding|DNA binding transcription factor activity|nucleus|transcription, DNA-templated|regulation of nitrogen utilization|multicellular organism development|response to gibberellin|gibberellic acid mediated signaling pathway|negative regulation of gibberellic acid mediated signaling pathway|response to far red light|phloem transport|positive reg…
Zm00001d046479	16.685	29.4387	3.93127	0.133541	-2.90464	0.000191307	0.00186782	Down	0.785145	0.372953	0.633067	0.0343783	0.192906	0.129947	UDP-glycosyltransferase 90A1	UGT90A1; At2g16890; F12A24.7	GO:0008152,GO:0043231,GO:0080043,GO:0080044	metabolic process|intracellular membrane-bounded organelle|quercetin 3-O-glucosyltransferase activity|quercetin 7-O-glucosyltransferase activity
Zm00001d051288	498.242	878.703	117.781	0.13404	-2.89927	2.56134e-12	1.61079e-10	Down	13.9706	14.9759	19.2725	2.56078	3.22715	3.35481	Vesicle-associated protein 1-1	PVA12; Synonyms=VAP12; At2g45140; T14P1.5	GO:0005634,GO:0005783,GO:0005789,GO:0005829,GO:0005886,GO:0006605,GO:0016021	nucleus|endoplasmic reticulum|endoplasmic reticulum membrane|cytosol|plasma membrane|protein targeting|integral component of membrane
Zm00001d053603	291.829	514.416	69.2409	0.134601	-2.89324	1.20677e-29	4.90771e-27	Down	1.61844	2.07151	1.33127	0.315727	0.484754	0.169935	ABC transporter A family member 7	ABCA8; Synonyms=ATH7; At3g47790; T23J7.120	GO:0005524,GO:0006869,GO:0016021,GO:0042626,GO:0043231	ATP binding|lipid transport|integral component of membrane|ATPase activity, coupled to transmembrane movement of substances|intracellular membrane-bounded organelle
Zm00001d017602	30.7011	54.1143	7.288	0.134678	-2.89241	5.16867e-07	1.0257e-05	Down	1.16374	1.39862	1.01054	0.512625	0.593742	0.161316		GRF10; Os02g0678800, LOC_Os02g45570; OSJNBb0005A04.34, P0663F07.10	GO:0005524,GO:0005634,GO:0006351,GO:0006355,GO:0032502	ATP binding|nucleus|transcription, DNA-templated|regulation of transcription, DNA-templated|developmental process
Zm00001d026156	333.428	587.698	79.159	0.134693	-2.89225	4.13687e-06	6.63749e-05	Down	13.7599	10.0609	5.56082	1.32445	2.33627	1.96225	Putative glycerol-3-phosphate transporter 1	At3g47420; T21L8.170	GO:0008643,GO:0016021,GO:0022857,GO:0055062	carbohydrate transport|integral component of membrane|transmembrane transporter activity|phosphate ion homeostasis
Zm00001d049753	7139.27	12576.7	1701.87	0.13532	-2.88555	3.29143e-52	5.90541e-49	Down	63.7537	64.7422	50.7127	11.618	10.1753	14.6658	Sugary1	ISA1; At2g39930; T28M21.9	GO:0005983,GO:0009507,GO:0010021,GO:0010368,GO:0019156,GO:0019252	starch catabolic process|chloroplast|amylopectin biosynthetic process|chloroplast isoamylase complex|isoamylase activity|starch biosynthetic process	path:zma00500	Starch and sucrose metabolism
Zm00001d036917	33.0394	58.1681	7.9107	0.135997	-2.87835	2.54247e-07	5.45343e-06	Down	0.201692	0.222911	0.290938	0.0653693	0.031396	0	argonaute10b	PHN1; Os06g0597400, LOC_Os06g39640; P0417D05.31	GO:0003743,GO:0005737,GO:0019827,GO:0031047,GO:0048366	translation initiation factor activity|cytoplasm|stem cell population maintenance|gene silencing by RNA|leaf development
Zm00001d051368	82.0538	144.377	19.7306	0.13666	-2.87133	3.36581e-14	2.81262e-12	Down	6.1858	5.8531	4.16553	0.399054	2.12269	0.821455	Expansin-B4	EXPB18; Os05g0246300, LOC_Os05g15690; OSJNBa0037H06.12
Zm00001d014249	421.708	741.505	101.91	0.137437	-2.86315	2.82213e-07	6.01102e-06	Down	19.114	14.2375	22.8965	1.45542	9.31692	1.19738	TIFY19 [Source:UniProtKB/TrEMBL%3BAcc:A0A096QX45]	TIFY11C {ECO:0000303|PubMed:19618278}; Synonyms=JAZ11 {ECO:0000303|PubMed:19618278}; Os03g0180900 {ECO:0000312|EMBL:BAF11081.1}, LOC_Os03g08320 {ECO:0000312|EMBL:ABF94310.1}; OsJ_09657, OSJNBa0050H14.23 {ECO:0000312|EMBL:AAO13483.1}, OSJNBb0076N15.9 {ECO:0000312|EMBL:AAN65439.1}	GO:0003714,GO:0005634,GO:0006351,GO:0006355,GO:0009611,GO:0031347,GO:1903507,GO:2000022	transcription corepressor activity|nucleus|transcription, DNA-templated|regulation of transcription, DNA-templated|response to wounding|regulation of defense response|negative regulation of nucleic acid-templated transcription|regulation of jasmonic acid mediated signaling pathway
Zm00001d010856	17.0601	29.9862	4.13395	0.137862	-2.85871	0.000627946	0.00508712	Down	0.333722	0	0	0	0.359751	0.152498	Peripheral-type benzodiazepine receptor		GO:0000139,GO:0005783,GO:0005789,GO:0005794,GO:0005795,GO:0006778,GO:0006970,GO:0009651,GO:0009737,GO:0016020,GO:0016021,GO:0020037,GO:0031969	Golgi membrane|endoplasmic reticulum|endoplasmic reticulum membrane|Golgi apparatus|Golgi stack|porphyrin-containing compound metabolic process|response to osmotic stress|response to salt stress|response to abscisic acid|membrane|integral component of membrane|heme binding|chloroplast membrane
Zm00001d010742	9.21722	16.1991	2.23535	0.137992	-2.85734	0.00698446	0.0358944	Down	0.377044	0.473599	0.826747	0.0972474	0.0876954	0	Putative pentatricopeptide repeat-containing protein	PCMP-H32; At3g23330; MLM24.6
Zm00001d016684	27559	48389.7	6728.25	0.139043	-2.8464	3.1358e-52	5.90541e-49	Down	36.3038	32.628	33.3454	8.4771	6.0574	9.71875	1%252C4-alpha-glucan-branching enzyme 2%252C chloroplastic/amyloplastic	SBE1	GO:0003844,GO:0004553,GO:0005978,GO:0009501,GO:0009507,GO:0019252,GO:0043169,GO:0102752	1,4-alpha-glucan branching enzyme activity|hydrolase activity, hydrolyzing O-glycosyl compounds|glycogen biosynthetic process|amyloplast|chloroplast|starch biosynthetic process|cation binding|1,4-alpha-glucan branching enzyme activity (using a glucosylated glycogenin as primer for glycogen synthesis)
Zm00001d022570	249.774	438.494	61.0545	0.139237	-2.84439	0.00464387	0.0259942	Down	2.55117	1.6421	4.75705	0.541235	0.721706	0.478757		TIM44-1; At2g20510; T13C7.10	GO:0005744,GO:0006626,GO:0015462,GO:0030150,GO:0051087	mitochondrial inner membrane presequence translocase complex|protein targeting to mitochondrion|ATPase-coupled protein transmembrane transporter activity|protein import into mitochondrial matrix|chaperone binding
Zm00001d035178	28.2681	49.6167	6.91936	0.139456	-2.84212	0.00565613	0.0303485	Down	0.455338	0.605656	1.15217	0.102787	0.271885	0.0665462	Cytochrome P450 71A26	CYP71C4; Synonyms=BX2	GO:0005506,GO:0016021,GO:0020037,GO:0036190	iron ion binding|integral component of membrane|heme binding|indole-2-monooxygenase activity
Zm00001d046784	84.4868	148.272	20.7013	0.139617	-2.84046	4.11278e-14	3.39038e-12	Down	1.56976	1.55921	1.46899	0.344464	0.313402	0.332459	Alpha carbonic anhydrase 7	ACA7; At1g08080; T6D22.16	GO:0004089,GO:0006730,GO:0008270,GO:0009570	carbonate dehydratase activity|one-carbon metabolic process|zinc ion binding|chloroplast stroma	path:zma00910	Nitrogen metabolism
Zm00001d037234	5260.47	9229.54	1291.39	0.139919	-2.83733	3.3622e-50	5.12752e-47	Down	96.7057	97.345	71.7677	17.1551	16.6666	20.7506	Sugary2	SSII-3; Synonyms=ALK	GO:0004373,GO:0009011,GO:0009501,GO:0009507,GO:0019252,GO:0033201	glycogen (starch) synthase activity|starch synthase activity|amyloplast|chloroplast|starch biosynthetic process|alpha-1,4-glucan synthase activity	path:zma00500	Starch and sucrose metabolism
Zm00001d040362	136.879	240.101	33.656	0.140174	-2.8347	1.90611e-19	3.17696e-17	Down	2.54384	2.83603	1.9049	0.331079	0.629325	0.516055	Dof-type zinc finger DNA-binding family protein	CDF2; Synonyms=DOF5.2; At5g39660; MIJ24.16	GO:0003700,GO:0005634,GO:0006351,GO:0006355,GO:0009908,GO:0043565,GO:0046872	DNA binding transcription factor activity|nucleus|transcription, DNA-templated|regulation of transcription, DNA-templated|flower development|sequence-specific DNA binding|metal ion binding
Zm00001d048847	27696.6	48577.1	6816.1	0.140315	-2.83326	0.00552507	0.0297899	Down	1506.05	1361.1	2921.09	153.262	1052.86	176.39	zein polypeptidesL2a		GO:0045735	nutrient reservoir activity
Zm00001d041726	4086.87	7167.85	1005.89	0.140334	-2.83307	0.000112899	0.00119154	Down	209.081	199.76	64.479	22.7328	34.962	33.4361	Protein DOWNY MILDEW RESISTANCE 6	IDS3	GO:0005737,GO:0010041,GO:0031418,GO:0033760,GO:0046872	cytoplasm|response to iron(III) ion|L-ascorbic acid binding|2'-deoxymugineic-acid 2'-dioxygenase activity|metal ion binding
Zm00001d006193	58.3646	102.29	14.4395	0.141163	-2.82456	7.95261e-11	3.80789e-09	Down	1.5642	2.67244	2.01089	0.201062	0.781146	0.253288	cytochrome P450 family 78 subfamily A polypeptide 8	CYP78A6; Synonyms=EOD3; At2g46660; T3A4.4	GO:0005506,GO:0010154,GO:0016020,GO:0016021,GO:0016709,GO:0020037,GO:0040008,GO:0044550,GO:0048316	iron ion binding|fruit development|membrane|integral component of membrane|oxidoreductase activity, acting on paired donors, with incorporation or reduction of molecular oxygen, NAD(P)H as one donor, and incorporation of one atom of oxygen|heme binding|regulation of growth|secondary metabolite biosynthetic process|seed development
Zm00001d014643	17.8537	31.2886	4.41872	0.141224	-2.82394	0.00262871	0.016373	Down	0.670237	0.357759	0.539	0	0.162198	0.1671
Zm00001d048812	61043.8	106958	15129.3	0.14145	-2.82163	0.00735705	0.0373995	Down	3001.27	3227.74	6748.09	239.739	2471.12	372.531	22kD alpha zein4	AZS22-8 {ECO:0000303|PubMed:11691845}	GO:0045735	nutrient reservoir activity
Zm00001d011378	30.117	52.7187	7.51517	0.142552	-2.81044	1.16703e-06	2.1302e-05	Down	0.637729	0.790567	0.480792	0.0571752	0.230042	0.125031	Putative DUF1221-domain containing protein kinase family protein	PHY1; Synonyms=PHY	GO:0000155,GO:0004674,GO:0005524,GO:0005622,GO:0005886,GO:0006351,GO:0006355,GO:0009584,GO:0009881,GO:0018298	phosphorelay sensor kinase activity|protein serine/threonine kinase activity|ATP binding|intracellular|plasma membrane|transcription, DNA-templated|regulation of transcription, DNA-templated|detection of visible light|photoreceptor activity|protein-chromophore linkage
Zm00001d044078	92.6704	162.209	23.1323	0.142608	-2.80987	4.36699e-13	3.09761e-11	Down	17.5469	10.4512	3.41055	0	5.50594	5.64999	Little protein 1
Zm00001d020888	58.4737	102.33	14.6171	0.142843	-2.8075	4.51316e-07	9.07422e-06	Down	5.84906	6.2807	5.39938	1.57468	3.40602	0.561165
Zm00001d020984	5769.51	10096	1443.03	0.142932	-2.8066	5.19949e-22	1.10902e-19	Down	213.727	204.702	129.298	22.9257	59.1434	31.2125	Probable sarcosine oxidase	At2g24580; F25P17.12	GO:0008115,GO:0046653	sarcosine oxidase activity|tetrahydrofolate metabolic process	path:zma00260,path:zma00310,path:zma04146	Glycine, serine and threonine metabolism|Lysine degradation|Peroxisome
Zm00001d000181	206.61	361.418	51.8011	0.143327	-2.80261	9.02483e-24	2.31316e-21	Down	11.2715	11.5566	10.8307	1.84801	2.83161	1.54841
Zm00001d007874	9.11682	15.9463	2.28732	0.143439	-2.80149	0.00714543	0.0365431	Down	0	0	0	0	0	0	ATP/GTP binding protein-like
Zm00001d000128	1681.59	2941.01	422.173	0.143547	-2.8004	7.25337e-05	0.000816667	Down	43.2331	33.4643	63.7175	2.15282	29.1256	3.13319			GO:0071465,GO:1902075	cellular response to desiccation|cellular response to salt
Zm00001d020875	24.9426	43.5992	6.28602	0.144178	-2.79408	1.00337e-05	0.000144221	Down	2.01115	2.1083	1.31104	0	1.02714	0.142027	BURP domain containing protein	BURP15; Synonyms=RA8; Os09g0480900, LOC_Os09g30320; P0463D04.17-1, P0463G11.32-1	GO:0009555	pollen development
Zm00001d005530	24.3928	42.6184	6.16722	0.144708	-2.78878	1.0506e-05	0.000150171	Down	0.498933	0.616827	0.296601	0.164661	0.191349	0
Zm00001d045968	131.995	230.577	33.4132	0.144911	-2.78676	1.82102e-17	2.41492e-15	Down	6.23134	8.42912	8.03015	1.49967	1.84902	1.51224	Putative homeodomain-like transcription factor superfamily protein	SHH2; At3g18380; MYF24.10	GO:0003677,GO:0003682,GO:0005634	DNA binding|chromatin binding|nucleus
Zm00001d029091	3128.13	5464.29	791.983	0.144938	-2.78649	9.59621e-11	4.53087e-09	Down	28.0183	29.3107	29.0639	4.83482	7.53658	8.91813	sucrose synthase2	SUS4; Os03g0340500, LOC_Os03g22120; OsJ_10783	GO:0005985,GO:0016157	sucrose metabolic process|sucrose synthase activity	path:zma00500	Starch and sucrose metabolism
Zm00001d029879	751.282	1311.67	190.896	0.145537	-2.78055	3.71485e-38	2.46319e-35	Down	45.3924	48.4327	41.7948	7.94877	9.78197	9.8593
Zm00001d033097	310.311	541.746	78.8759	0.145596	-2.77996	9.63402e-29	3.54033e-26	Down	9.83509	10.0984	8.05112	2.03696	1.73504	2.02437	Coatomer subunit beta-1	Os01g0281400, LOC_Os01g17430; OsJ_001282, OSJNBa0036E02.23	GO:0000139,GO:0005198,GO:0006886,GO:0006888,GO:0006890,GO:0006891,GO:0030126	Golgi membrane|structural molecule activity|intracellular protein transport|ER to Golgi vesicle-mediated transport|retrograde vesicle-mediated transport, Golgi to ER|intra-Golgi vesicle-mediated transport|COPI vesicle coat
Zm00001d033020	71.6673	125.05	18.2843	0.146216	-2.77383	4.84666e-12	2.87045e-10	Down	2.16313	2.82073	2.88745	0.474849	1.11034	0.208953	Cytochrome P450 CYP78A1	CYP78A1; Synonyms=CYP78	GO:0004497,GO:0005506,GO:0016705,GO:0020037,GO:0090709	monooxygenase activity|iron ion binding|oxidoreductase activity, acting on paired donors, with incorporation or reduction of molecular oxygen|heme binding|regulation of timing of plant organ formation
Zm00001d017545	802.116	1399.33	204.897	0.146425	-2.77177	1.82687e-16	2.04858e-14	Down	25.2611	16.7082	15.3947	3.0357	4.21172	4.73374	SEC14 cytosolic factor family protein / phosphoglyceride transfer family protein	GA15091
Zm00001d038163	33828.8	58905.6	8752	0.148577	-2.75072	1.24221e-38	8.61105e-36	Down	200.915	199.454	142.086	34.2558	33.2617	49.5949	pyruvate orthophosphate dikinase1	PPDK1 {ECO:0000303|PubMed:1668653}; Synonyms=C4PPDKZM1 {ECO:0000303|PubMed:1668653}, CYPPDKZM1 {ECO:0000303|PubMed:1668653}, PPDK2 {ECO:0000303|PubMed:2158100}	GO:0005524,GO:0006090,GO:0009507,GO:0015979,GO:0016301,GO:0046872,GO:0050242	ATP binding|pyruvate metabolic process|chloroplast|photosynthesis|kinase activity|metal ion binding|pyruvate, phosphate dikinase activity	path:zma00620,path:zma00710	Pyruvate metabolism|Carbon fixation in photosynthetic organisms
Zm00001d051435	107.51	187.122	27.8986	0.149093	-2.74572	4.42689e-05	0.000531384	Down	2.27081	4.6756	1.89847	0.321526	1.06197	0.600159		EFL4; Synonyms=ELF4-L4; At1g17455; F1L3.15, F28G4.6	GO:0005634,GO:0009648,GO:0042753,GO:0042803,GO:0048511	nucleus|photoperiodism|positive regulation of circadian rhythm|protein homodimerization activity|rhythmic process
Zm00001d010430	15.1989	26.4403	3.95756	0.149679	-2.74005	0.00313964	0.0188528	Down	1.31286	0.478763	0.177562	0.236879	0.194739	0.222625	S-type anion channel SLAH3	SLAH3; At5g24030; MZF18.9	GO:0005886,GO:0006821,GO:0006873,GO:0008308,GO:0009414,GO:0009651,GO:0016021	plasma membrane|chloride transport|cellular ion homeostasis|voltage-gated anion channel activity|response to water deprivation|response to salt stress|integral component of membrane
Zm00001d046711	96.1411	167.236	25.0466	0.149768	-2.7392	0.0044421	0.0250951	Down	1.6463	1.7236	3.71897	0.33526	0.259275	0.326549	Dihydroflavonol-4-reductase	CCR1; Synonyms=IRX4; At1g15950; T24D18.5	GO:0005829,GO:0007623,GO:0009409,GO:0009809,GO:0016621,GO:0050662	cytosol|circadian rhythm|response to cold|lignin biosynthetic process|cinnamoyl-CoA reductase activity|coenzyme binding
Zm00001d037674	5745.18	9987.67	1502.69	0.150454	-2.7326	1.29951e-19	2.21432e-17	Down	261.455	272.523	167.311	24.341	88.5474	40.2005	Alliin lyase	TAR2; At4g24670; F22K18.130	GO:0005789,GO:0009723,GO:0009851,GO:0009908,GO:0009958,GO:0010078,GO:0010087,GO:0016021,GO:0016846,GO:0042742,GO:0043562,GO:0048367,GO:0048467,GO:0048527,GO:0050362,GO:0080097	endoplasmic reticulum membrane|response to ethylene|auxin biosynthetic process|flower development|positive gravitropism|maintenance of root meristem identity|phloem or xylem histogenesis|integral component of membrane|carbon-sulfur lyase activity|defense response to bacterium|cellular response to nitrogen levels|shoot system development|gynoecium development|lateral root development|L-tryptophan:…	path:zma00380	Tryptophan metabolism
Zm00001d042842	2130.17	3702.17	558.169	0.150768	-2.7296	8.16047e-33	4.08037e-30	Down	28.0254	24.7384	28.3176	5.3211	5.33617	7.48009	starch phoshorylase2		GO:0005829,GO:0005975,GO:0008184,GO:0009414,GO:0009507,GO:0030170,GO:0046686,GO:0102250,GO:0102499	cytosol|carbohydrate metabolic process|glycogen phosphorylase activity|response to water deprivation|chloroplast|pyridoxal phosphate binding|response to cadmium ion|linear malto-oligosaccharide phosphorylase activity|SHG alpha-glucan phosphorylase activity	path:zma00500	Starch and sucrose metabolism
Zm00001d036266	11.71	20.3497	3.07017	0.15087	-2.72862	0.00307063	0.0185339	Down	2.12813	2.15589	1.00749	0	0	0	Transcription elongation factor 1 homolog	Os07g0631100 {ECO:0000312|EMBL:BAF22274.1}, LOC_Os07g43730 {ECO:0000305}; OsJ_25233 {ECO:0000312|EMBL:EAZ40760.1}, P0519E12.3	GO:0000993,GO:0006368,GO:0008023,GO:0046872,GO:0048096	RNA polymerase II core binding|transcription elongation from RNA polymerase II promoter|transcription elongation factor complex|metal ion binding|chromatin-mediated maintenance of transcription
Zm00001d023424	45.9857	79.8652	12.1061	0.151581	-2.72184	2.20069e-05	0.000288702	Down	2.05895	1.09272	1.15274	0.283453	0.339703	0.328966	Putative bZIP transcription factor superfamily protein	TGAL4 {ECO:0000303|PubMed:24919709}; Os11g0152700 {ECO:0000312|EMBL:BAF27617.1}, LOC_Os11g05480 {ECO:0000312|EMBL:AAX94845.1}	GO:0003700,GO:0005634,GO:0006351,GO:0006952,GO:0043565	DNA binding transcription factor activity|nucleus|transcription, DNA-templated|defense response|sequence-specific DNA binding	path:zma04075	Plant hormone signal transduction
Zm00001d050344	22.6407	39.3063	5.97517	0.152016	-2.71771	0.000190449	0.00186182	Down	1.44334	0.626025	0.261432	0.286239	0.073799	0.253366	Callose synthase 7	CALS6; Synonyms=GSL11; At3g59100; F17J16.150	GO:0000148,GO:0003843,GO:0006075,GO:0008360,GO:0016021,GO:0071555	1,3-beta-D-glucan synthase complex|1,3-beta-D-glucan synthase activity|(1->3)-beta-D-glucan biosynthetic process|regulation of cell shape|integral component of membrane|cell wall organization	path:zma03010	Ribosome
Zm00001d005230	22866.1	39693.7	6038.54	0.152128	-2.71664	1.3425e-09	4.7787e-08	Down	1846.22	1686.87	2384.39	250.248	586.276	436.042	corn-activated Hageman factor inhibitor1		GO:0004867,GO:0005576	serine-type endopeptidase inhibitor activity|extracellular region
Zm00001d030801	10.7618	18.6807	2.84299	0.152189	-2.71607	0.00430855	0.0244467	Down	0.233467	0.358217	0.378807	0.168171	0.0233345	0.0204489	Auxin response factor 17	ARF13; Os04g0690600, LOC_Os04g59430; OSJNBa0039K24.27	GO:0003677,GO:0005634,GO:0006351,GO:0006355,GO:0009734	DNA binding|nucleus|transcription, DNA-templated|regulation of transcription, DNA-templated|auxin-activated signaling pathway
Zm00001d051573	37.4137	64.9255	9.90182	0.152511	-2.71302	2.61739e-07	5.59839e-06	Down	1.0909	1.87925	1.6103	0.228862	0.753144	0.125945	Putative homeobox DNA-binding domain superfamily protein	ZHD7; Os02g0706600, LOC_Os02g47770; 49D11.22, OSJNBb0060O16.6, P0680A05.32	GO:0003677,GO:0005634,GO:0006351,GO:0006355,GO:0046872	DNA binding|nucleus|transcription, DNA-templated|regulation of transcription, DNA-templated|metal ion binding
Zm00001d039818	18.9946	32.9533	5.0358	0.152816	-2.71013	0.000635623	0.00513833	Down	1.56754	0.619814	1.1761	0.0478176	0.340562	0.31976	DUF674 family protein
Zm00001d017399	119.1	206.619	31.582	0.152852	-2.7098	0.000493002	0.00414587	Down	1.45729	1.08568	2.49941	0.203177	0.34473	0.417811	Vacuolar processing enzyme 1	VPE1 {ECO:0000303|PubMed:19154227}; Synonyms=Glup3 {ECO:0000303|Ref.1}; Os04g0537900 {ECO:0000312|EMBL:BAF15342.1}; OsJ_15605 {ECO:0000312|EMBL:EEE61412.1}	GO:0000326,GO:0004197,GO:0006624,GO:0045735,GO:0051603,GO:1990019	protein storage vacuole|cysteine-type endopeptidase activity|vacuolar protein processing|nutrient reservoir activity|proteolysis involved in cellular protein catabolic process|protein storage vacuole organization
Zm00001d018602	84.6323	146.821	22.4434	0.152862	-2.7097	0.000283199	0.0026049	Down	2.28875	0.930221	1.30615	0.192868	0.59935	0.231944		PAP16; At3g10150; T22K18.2	GO:0003993,GO:0005576,GO:0016020,GO:0046872	acid phosphatase activity|extracellular region|membrane|metal ion binding
Zm00001d046937	1159.23	2010.88	307.579	0.152958	-2.70879	6.05566e-16	6.39113e-14	Down	27.4221	35.3553	37.5657	6.87772	10.8957	4.78517	Basic leucine zipper 9	BZIP9; Synonyms=BZO2H2; At5g24800; F6A4.10	GO:0003677,GO:0003700,GO:0005634,GO:0006351	DNA binding|DNA binding transcription factor activity|nucleus|transcription, DNA-templated
Zm00001d043554	16.9464	29.3857	4.50702	0.153374	-2.70487	0.000299257	0.00272223	Down	1.78487	1.21585	0.807304	0.187999	0.200666	0.0873259	Werner syndrome ATP-dependent helicase	WRN; Synonyms=RECQ3, RECQL2	GO:0003677,GO:0005634,GO:0008408,GO:0046872	DNA binding|nucleus|3'-5' exonuclease activity|metal ion binding
Zm00001d006476	171.081	296.62	45.5409	0.153533	-2.70338	8.24462e-05	0.00091079	Down	1.10377	1.40729	2.14678	0.333914	0.150603	0.349623	aconitase5	Os08g0191100, LOC_Os08g09200; P0610E02.32	GO:0003994,GO:0005507,GO:0005739,GO:0005773,GO:0005829,GO:0005886,GO:0006097,GO:0006101,GO:0006102,GO:0009506,GO:0009651,GO:0048027,GO:0048046,GO:0051539,GO:1990641	aconitate hydratase activity|copper ion binding|mitochondrion|vacuole|cytosol|plasma membrane|glyoxylate cycle|citrate metabolic process|isocitrate metabolic process|plasmodesma|response to salt stress|mRNA 5'-UTR binding|apoplast|4 iron, 4 sulfur cluster binding|response to iron ion starvation	path:zma00020,path:zma00630	Citrate cycle (TCA cycle)|Glyoxylate and dicarboxylate metabolism
Zm00001d046713	27.1015	46.9626	7.24044	0.154175	-2.69736	9.61398e-06	0.00013904	Down	0.455798	0.315437	1.41976	0	0	0	Dihydroflavonol-4-reductase	CCR1 {ECO:0000303|PubMed:16380417}; Os02g0808800 {ECO:0000312|EMBL:BAF10374.1}, LOC_Os02g56460 {ECO:0000305}; OJ1112_G06.14 {ECO:0000312|EMBL:BAD19133.1}, OJ1520_C09.26 {ECO:0000312|EMBL:BAD19248.1}, OsJ_08807 {ECO:0000312|EMBL:EAZ25022.1}	GO:0005829,GO:0007623,GO:0009409,GO:0009809,GO:0016621,GO:0050662	cytosol|circadian rhythm|response to cold|lignin biosynthetic process|cinnamoyl-CoA reductase activity|coenzyme binding
Zm00001d022461	838.388	1452.42	224.361	0.154474	-2.69456	3.67611e-08	9.64931e-07	Down	53.0506	57.3252	26.5632	8.63666	17.9308	4.57975	ERF-like protein	RAP2-3; Synonyms=EBP, ERF072; At3g16770; MGL6.1, MGL6.24	GO:0003677,GO:0003700,GO:0005634,GO:0005737,GO:0005886,GO:0006351,GO:0008219,GO:0009723,GO:0009735,GO:0009753,GO:0009873,GO:0010286,GO:0043565,GO:0045893,GO:0051707	DNA binding|DNA binding transcription factor activity|nucleus|cytoplasm|plasma membrane|transcription, DNA-templated|cell death|response to ethylene|response to cytokinin|response to jasmonic acid|ethylene-activated signaling pathway|heat acclimation|sequence-specific DNA binding|positive regulation of transcription, DNA-templated|response to other organism
Zm00001d010730	217.159	376.067	58.2516	0.154897	-2.69062	6.65755e-23	1.57412e-20	Down	15.3853	14.7616	12.9782	2.39015	4.38691	2.63708	Transcription factor TCP5	TCP5; At5g60970; MSL3.11	GO:0003677,GO:0003700,GO:0005634,GO:0006351,GO:0006355,GO:0009965,GO:0030154,GO:0045962,GO:0048366	DNA binding|DNA binding transcription factor activity|nucleus|transcription, DNA-templated|regulation of transcription, DNA-templated|leaf morphogenesis|cell differentiation|positive regulation of development, heterochronic|leaf development
Zm00001d035621	11.5869	20.0511	3.12274	0.155739	-2.6828	0.00356706	0.0209471	Down	0.591975	0.119652	0.648732	0.0827612	0.0749263	0	Aspartic proteinase A1	Os05g0567100, LOC_Os05g49200; OJ1781_H11.11	GO:0004190,GO:0005773,GO:0006508,GO:0006629,GO:0030163	aspartic-type endopeptidase activity|vacuole|proteolysis|lipid metabolic process|protein catabolic process
Zm00001d045030	171.478	296.508	46.4476	0.156648	-2.6744	0.0042216	0.024023	Down	6.13178	8.36753	0.999289	0.618882	0.662946	1.55957
Zm00001d025136	23.0052	39.7593	6.2511	0.157224	-2.66911	0.00123686	0.00887659	Down	0.330262	0.142131	0.373689	0.132602	0.028224	0.0257686	Protein SMAX1-LIKE 4	SMXL4 {ECO:0000303|PubMed:23893171}; Synonyms=HSPR {ECO:0000303|PubMed:26603028}; At4g29920 {ECO:0000312|Araport:AT4G29920}; F27B13.160 {ECO:0000312|EMBL:CAB43667.1}	GO:0005634,GO:0006351,GO:0006355,GO:0009507,GO:0010233,GO:0016787,GO:0019538,GO:0033500	nucleus|transcription, DNA-templated|regulation of transcription, DNA-templated|chloroplast|phloem transport|hydrolase activity|protein metabolic process|carbohydrate homeostasis
Zm00001d004094	13.2733	22.9314	3.6152	0.157653	-2.66517	0.001903	0.0125826	Down	0.164055	0.173756	0.204407	0.0303396	0.0441532	0.0292753	Protein SMAX1-LIKE 4	SMXL5 {ECO:0000303|PubMed:23893171}; At5g57130 {ECO:0000312|Araport:AT5G57130}; MUL3.8 {ECO:0000312|EMBL:BAA97363.1}	GO:0005634,GO:0006351,GO:0006355,GO:0009507,GO:0010233,GO:0016787,GO:0019538,GO:0033500	nucleus|transcription, DNA-templated|regulation of transcription, DNA-templated|chloroplast|phloem transport|hydrolase activity|protein metabolic process|carbohydrate homeostasis
Zm00001d005859	14.3725	24.8187	3.92625	0.158198	-2.6602	0.00117887	0.00853675	Down	0.550279	0.628458	0.576686	0.116613	0.270349	0.179859	Eukaryotic aspartyl protease family protein	nep1	GO:0004190,GO:0005576	aspartic-type endopeptidase activity|extracellular region
Zm00001d024477	68.9779	119.101	18.8546	0.158308	-2.6592	0.00123181	0.0088466	Down	1.38961	1.24962	2.35205	0.454329	0.306772	0.44202	terpene synthase9	TPS4	GO:0000287,GO:0005737,GO:0006952,GO:0010333,GO:0016114,GO:0102304	magnesium ion binding|cytoplasm|defense response|terpene synthase activity|terpenoid biosynthetic process|sesquithujene synthase activity
Zm00001d004357	1056.67	1824.32	289.021	0.158427	-2.65811	6.43227e-38	4.17427e-35	Down	25.4768	26.8605	22.3407	4.60769	7.2759	5.35814	protein phosphatase homolog10	Os04g0167900, LOC_Os04g08560; OSJNBb0089K06.2	GO:0004722,GO:0046872	protein serine/threonine phosphatase activity|metal ion binding	path:zma04016,path:zma04075	MAPK signaling pathway - plant|Plant hormone signal transduction
Zm00001d018838	100.964	174.214	27.7139	0.15908	-2.65218	0.000136403	0.00140224	Down	3.98427	4.55167	6.38788	1.44298	1.54011	0.617566
Zm00001d038001	24.4497	42.1771	6.72229	0.159383	-2.64943	3.05653e-05	0.000385874	Down	1.96873	1.63437	2.22864	0.443961	0.81083	0.367918	AP2 domain transcription factor%253B Putative AP2/EREBP transcription factor superfamily protein	ABI4; Synonyms=ERF117; Os05g0351200, LOC_Os05g28350; OSJNBa0077J17.14	GO:0003700,GO:0005634,GO:0006351,GO:0009738,GO:0043565,GO:0044212,GO:0045893,GO:0048316	DNA binding transcription factor activity|nucleus|transcription, DNA-templated|abscisic acid-activated signaling pathway|sequence-specific DNA binding|transcription regulatory region DNA binding|positive regulation of transcription, DNA-templated|seed development
Zm00001d018459	1244.87	2147.22	342.514	0.159515	-2.64824	7.92624e-07	1.5016e-05	Down	139.03	125.97	196.794	24.0907	44.6667	37.4032
Zm00001d027878	185.566	319.96	51.1719	0.159933	-2.64446	0.000504142	0.00422149	Down	3.04964	2.31311	5.09854	0.573016	1.19443	0.542528	AP2-EREBP-type transcription factor	AIL1; At1g72570; F28P22.24	GO:0003677,GO:0003700,GO:0005634,GO:0006351,GO:0007275,GO:0009873	DNA binding|DNA binding transcription factor activity|nucleus|transcription, DNA-templated|multicellular organism development|ethylene-activated signaling pathway
Zm00001d038597	7575.73	13058.2	2093.29	0.160305	-2.64111	0.000314435	0.00283913	Down	381.185	328.405	601.479	67.0458	138.53	112.664	globulin3	Os05g0499100, LOC_Os05g41970; OJ1057_B02.5, OsJ_19079 {ECO:0000312|EMBL:EEE64246.1}, P0010D04.16	GO:0005576,GO:0019863,GO:0045735	extracellular region|IgE binding|nutrient reservoir activity
Zm00001d032150	9.26779	15.9629	2.57269	0.161166	-2.63338	0.00996758	0.0473701	Down	0	0	0.0479998	0	0	0		FLXL3; Synonyms=FLL3; At1g55170; F7A10.21, T7N22.12	GO:0009908,GO:0030154	flower development|cell differentiation
Zm00001d043014	309.757	533.509	86.0053	0.161207	-2.63302	8.56943e-08	2.06622e-06	Down	16.5249	15.3963	20.279	1.5398	9.32404	2.08031	Abscisic acid receptor PYL5	PYL5; Synonyms=ABIP3, RCAR8; At5g05440; K18I23.25	GO:0004864,GO:0004872,GO:0005634,GO:0005737,GO:0005886,GO:0009738,GO:0010427	protein phosphatase inhibitor activity|receptor activity|nucleus|cytoplasm|plasma membrane|abscisic acid-activated signaling pathway|abscisic acid binding	path:zma04016,path:zma04075	MAPK signaling pathway - plant|Plant hormone signal transduction
Zm00001d039859	547.481	941.325	153.637	0.163213	-2.61517	9.65541e-07	1.79682e-05	Down	20.7723	19.3498	28.2365	2.47748	13.1703	1.675	Metallothionein-like protein type 2		GO:0046872	metal ion binding
Zm00001d016460	1208.37	2077.59	339.148	0.163241	-2.61493	1.00552e-22	2.28876e-20	Down	45.0246	41.248	49.8362	11.1952	9.26132	12.3592	Serine carboxypeptidase-like 19	CBP1; Os12g0257000, LOC_Os12g15470	GO:0004180,GO:0005773,GO:0005777,GO:0016747,GO:0019748	carboxypeptidase activity|vacuole|peroxisome|transferase activity, transferring acyl groups other than amino-acyl groups|secondary metabolic process
Zm00001d052859	121.238	208.426	34.0506	0.16337	-2.61378	7.59035e-16	7.95578e-14	Down	0.397364	0.539738	0.561905	0.106725	0.0795118	0.145298	Protein ENHANCED DOWNY MILDEW 2	EDM2 {ECO:0000303|PubMed:23940361}; At5g55390 {ECO:0000312|Araport:AT5G55390}; MTE17.10 {ECO:0000312|EMBL:BAB08556.1}	GO:0003700,GO:0005634,GO:0006351,GO:0006355,GO:0007165,GO:0009911,GO:0010228,GO:0016569,GO:0031937,GO:0043565,GO:0044030,GO:0046872,GO:0050832,GO:0061087,GO:0070829,GO:0090436,GO:1900111,GO:1900363,GO:2000024	DNA binding transcription factor activity|nucleus|transcription, DNA-templated|regulation of transcription, DNA-templated|signal transduction|positive regulation of flower development|vegetative to reproductive phase transition of meristem|covalent chromatin modification|positive regulation of chromatin silencing|sequence-specific DNA binding|regulation of DNA methylation|metal ion binding|defens…
Zm00001d033355	49.6247	85.3028	13.9467	0.163496	-2.61267	0.00552502	0.0297899	Down	0.465653	0.216102	0.730301	0.0613817	0.0813846	0.148034		PRL1; Synonyms=MAC2; At4g15900; dl3990w, FCAALL.40	GO:0005773,GO:0005794,GO:0009506,GO:0009705,GO:0016020,GO:0016021,GO:0043621,GO:0046786	vacuole|Golgi apparatus|plasmodesma|plant-type vacuole membrane|membrane|integral component of membrane|protein self-association|viral replication complex formation and maintenance
Zm00001d048097	92.2944	158.641	25.9482	0.163566	-2.61206	6.66687e-06	0.000100766	Down	2.13562	1.72314	2.46409	0.344359	0.295119	0.557008		Os05g0585400, LOC_Os05g50800; OsJ_19708 {ECO:0000312|EMBL:EEE64851.1}, OSJNBa0009C07.8	GO:0005737,GO:0005856	cytoplasm|cytoskeleton
Zm00001d041935	1389.86	2388.58	391.135	0.163752	-2.61042	1.02653e-38	7.28141e-36	Down	105.633	99.1516	90.2774	17.2537	15.6397	25.1958	Transcription factor MYB44	MYB44; Synonyms=MYBR1; At5g67300; K8K14.2	GO:0000981,GO:0001135,GO:0003700,GO:0005634,GO:0006351,GO:0006355,GO:0006357,GO:0009414,GO:0009651,GO:0009723,GO:0009733,GO:0009737,GO:0009738,GO:0009739,GO:0009751,GO:0009753,GO:0010200,GO:0010929,GO:0030154,GO:0042742,GO:0043565,GO:0044212,GO:0046686,GO:0050832,GO:2000022,GO:2000031	RNA polymerase II transcription factor activity, sequence-specific DNA binding|transcription factor activity, RNA polymerase II transcription factor recruiting|DNA binding transcription factor activity|nucleus|transcription, DNA-templated|regulation of transcription, DNA-templated|regulation of transcription from RNA polymerase II promoter|response to water deprivation|response to salt stress|res…
Zm00001d026017	191.548	329.079	54.0172	0.164146	-2.60694	6.04217e-07	1.18136e-05	Down	2.9606	4.94222	2.32968	0.4043	1.05442	1.04028	Protein REVEILLE 1	RVE1; At5g17300; MKP11.15	GO:0003677,GO:0003700,GO:0005634,GO:0006351,GO:0006355,GO:0007623,GO:0009734,GO:0009851,GO:0010600	DNA binding|DNA binding transcription factor activity|nucleus|transcription, DNA-templated|regulation of transcription, DNA-templated|circadian rhythm|auxin-activated signaling pathway|auxin biosynthetic process|regulation of auxin biosynthetic process
Zm00001d016811	2089.69	3590.06	589.314	0.164152	-2.6069	3.34541e-07	6.95558e-06	Down	32.9761	31.0424	47.2138	4.73077	16.071	6.36334	ACT domain-containing protein ACR3	ACR3 {ECO:0000303|PubMed:12481063}; At1g76990 {ECO:0000312|Araport:AT1G76990}; F22K20.9 {ECO:0000312|EMBL:AAC00631.1}	GO:0005829,GO:0016597	cytosol|amino acid binding
Zm00001d027993	16.9554	29.1279	4.78294	0.164205	-2.60643	0.00933468	0.0449733	Down	0.277986	0.725133	0.101803	0.152893	0.0570695	0.0340255	Zinc finger CCCH domain-containing protein 46	Os07g0682400, LOC_Os07g48410; OSJNBa0008J01.35	GO:0003677,GO:0003723,GO:0046872	DNA binding|RNA binding|metal ion binding
Zm00001d023718	4270.6	7336	1205.21	0.164287	-2.60571	2.54558e-31	1.15884e-28	Down	166.391	174.98	147.276	13.5006	77.8127	22.9407	defective18	YUC11; Synonyms=YUCCA11; At1g21430; F24J8.6	GO:0004499,GO:0009851,GO:0016020,GO:0050660,GO:0050661,GO:0103075	N,N-dimethylaniline monooxygenase activity|auxin biosynthetic process|membrane|flavin adenine dinucleotide binding|NADP binding|indole-3-pyruvate monooxygenase activity	path:zma00380	Tryptophan metabolism
Zm00001d045391	1455.32	2498.45	412.196	0.164981	-2.59963	1.5573e-12	1.03937e-10	Down	57.5512	75.0201	80.3806	19.8803	17.558	12.6769	early nodulin-related		GO:0009877,GO:0016021	nodulation|integral component of membrane
Zm00001d045261	7606.57	13056.2	2157	0.165209	-2.59763	2.062e-43	1.8498e-40	Down	70.7505	70.563	65.0206	16.1247	15.6666	19.9157	Starch synthase I	WSSI-2	GO:0004373,GO:0009011,GO:0009501,GO:0009507,GO:0009570,GO:0010021,GO:0019252,GO:0033201	glycogen (starch) synthase activity|starch synthase activity|amyloplast|chloroplast|chloroplast stroma|amylopectin biosynthetic process|starch biosynthetic process|alpha-1,4-glucan synthase activity	path:zma00500	Starch and sucrose metabolism
Zm00001d025434	83.7566	143.759	23.7544	0.165238	-2.59738	4.2175e-05	0.000509054	Down	1.89137	3.19643	1.43953	0.144206	0.926917	0.312387	late embryogenesis abundant domain-containing protein / LEA domain-containing protein	TMEM205	GO:0016021	integral component of membrane
Zm00001d014844	12221.3	20973.4	3469.24	0.165411	-2.59587	3.75758e-44	3.58156e-41	Down	76.7531	81.1275	60.7533	15.3148	14.1764	19.6623	14-alpha-glucan-branching enzyme 2-2 chloroplastic/amyloplastic	SBE1; Synonyms=RBE1; Os06g0726400, LOC_Os06g51084; P0017G10.8-1, P0017G10.8-2, P0548E04.28-1, P0548E04.28-2	GO:0003844,GO:0004553,GO:0005978,GO:0005982,GO:0009501,GO:0009507,GO:0019252,GO:0043169,GO:0102752	1,4-alpha-glucan branching enzyme activity|hydrolase activity, hydrolyzing O-glycosyl compounds|glycogen biosynthetic process|starch metabolic process|amyloplast|chloroplast|starch biosynthetic process|cation binding|1,4-alpha-glucan branching enzyme activity (using a glucosylated glycogenin as primer for glycogen synthesis)
Zm00001d050156	16.5088	28.3236	4.69405	0.165729	-2.5931	0.000820614	0.00635112	Down	1.01998	0.310923	1.02853	0.133791	0.291901	0		PCMP-H51; Synonyms=CRR28 {ECO:0000303|PubMed:19182104}; At1g59720; F23H11.3, T30E16.32
Zm00001d025241	9277.34	15898.8	2655.84	0.167046	-2.58168	6.19578e-07	1.2083e-05	Down	94.9142	81.5552	132.726	14.9812	51.8335	16.9438	farnesylated protein 3	HIPP07 {ECO:0000303|PubMed:21072340, ECO:0000303|PubMed:23368984}; Synonyms=FP3 {ECO:0000303|PubMed:8837031}; At5g63530 {ECO:0000312|Araport:AT5G63530}; MLE2.16 {ECO:0000312|EMBL:BAB08818.1}	GO:0005737,GO:0005886,GO:0030001,GO:0046914,GO:0046916	cytoplasm|plasma membrane|metal ion transport|transition metal ion binding|cellular transition metal ion homeostasis
Zm00001d048319	314.815	539.361	90.2693	0.167363	-2.57894	2.73668e-25	8.18348e-23	Down	4.14387	5.5498	4.58559	0.796706	1.55527	1.03648	Probable mannan synthase 7	CSLA2; Os10g0406400, LOC_Os10g26630; OSJNBa0060A14.12	GO:0000139,GO:0016021,GO:0016757,GO:0071555	Golgi membrane|integral component of membrane|transferase activity, transferring glycosyl groups|cell wall organization
Zm00001d003059	677.657	1160.38	194.934	0.167992	-2.57354	2.59524e-18	3.8426e-16	Down	14.9733	11.0856	13.7324	2.6839	3.65935	3.27309	Probable low-specificity L-threonine aldolase 1	THA1; At1g08630; F22O13.11	GO:0004793,GO:0005829,GO:0006545,GO:0006567,GO:0008732	threonine aldolase activity|cytosol|glycine biosynthetic process|threonine catabolic process|L-allo-threonine aldolase activity	path:zma00260	Glycine, serine and threonine metabolism
Zm00001d017329	15.9512	27.3115	4.5909	0.168094	-2.57266	0.00666266	0.034555	Down	0.322637	0.498732	0.837806	0.200041	0	0.0481691	UDP-glycosyltransferase 82A1	UGT82A1; At3g22250; MMP21.3	GO:0008152,GO:0043231,GO:0080043,GO:0080044	metabolic process|intracellular membrane-bounded organelle|quercetin 3-O-glucosyltransferase activity|quercetin 7-O-glucosyltransferase activity
Zm00001d012383	430.762	735.837	125.688	0.17081	-2.54954	1.29384e-15	1.28965e-13	Down	9.90071	14.2288	13.3272	1.94714	3.49532	3.40686
Zm00001d015200	1012.26	1728.96	295.555	0.170943	-2.54841	0.00109263	0.00802848	Down	13.3527	11.4475	23.6397	3.49397	5.72859	3.91573	5'-AMP-activated protein kinase-related	PTST {ECO:0000303|PubMed:25710501}; At5g39790 {ECO:0000312|Araport:AT5G39790}; MKM21.80 {ECO:0000312|EMBL:AB016876}	GO:0009507,GO:0009569,GO:0009570,GO:0010581,GO:0019252,GO:0030247,GO:2001070	chloroplast|chloroplast starch grain|chloroplast stroma|regulation of starch biosynthetic process|starch biosynthetic process|polysaccharide binding|starch binding
Zm00001d006354	104.491	178.368	30.6133	0.17163	-2.54263	1.25518e-08	3.68119e-07	Down	1.78174	1.25775	2.21049	0.503344	0.502111	0.393464	F22G5.33
Zm00001d047124	489.403	834.258	144.547	0.173264	-2.52895	0.000897676	0.00683134	Down	16.1443	15.5247	27.6894	1.7085	12.1121	2.57819	Proline oxidase	POX2; Synonyms=PRODH2; At5g38710; MKD10.10	GO:0004657,GO:0005739,GO:0006562,GO:0006970,GO:0009414,GO:0010133,GO:0071949	proline dehydrogenase activity|mitochondrion|proline catabolic process|response to osmotic stress|response to water deprivation|proline catabolic process to glutamate|FAD binding	path:zma00330	Arginine and proline metabolism
Zm00001d012543	21.0212	35.8126	6.22983	0.173956	-2.5232	0.000159059	0.00159903	Down	4.99967	3.63303	5.20692	3.50715	1.04276	1.69955
Zm00001d051415	124.216	211.578	36.8536	0.174184	-2.52131	4.5175e-15	4.20086e-13	Down	1.6616	2.36266	2.08438	0.502699	0.648035	0.329738	Mechanosensitive ion channel protein 6	MSL8 {ECO:0000303|Ref.4}; At2g17010 {ECO:0000312|Araport:AT2G17010}; F6P23.17 {ECO:0000312|EMBL:AEC06572.1}	GO:0005886,GO:0006820,GO:0008381,GO:0016021	plasma membrane|anion transport|mechanosensitive ion channel activity|integral component of membrane
Zm00001d033490	1804.65	3072.91	536.394	0.174556	-2.51824	2.95225e-37	1.87597e-34	Down	33.4106	29.7056	33.1874	6.97447	9.08822	8.69517	Plant cysteine oxidase 2	PCO2 {ECO:0000303|PubMed:24599061}; At5g39890 {ECO:0000312|Araport:AT5G39890}; MYH19.8 {ECO:0000312|EMBL:BAB10214.1}	GO:0001666,GO:0005634,GO:0005829,GO:0017172,GO:0018171,GO:0046872,GO:0070483	response to hypoxia|nucleus|cytosol|cysteine dioxygenase activity|peptidyl-cysteine oxidation|metal ion binding|detection of hypoxia	path:zma00430	Taurine and hypotaurine metabolism
Zm00001d041204	102.247	173.988	30.505	0.175328	-2.51187	3.76947e-05	0.000460997	Down	2.22053	1.45833	0.86043	0.388101	0.478307	0.236394	lipoxygenase12	LOX1.2; Synonyms=LOX1, T8	GO:0005737,GO:0016165,GO:0031408,GO:0046872	cytoplasm|linoleate 13S-lipoxygenase activity|oxylipin biosynthetic process|metal ion binding	path:zma00591,path:zma00592	Linoleic acid metabolism|alpha-Linolenic acid metabolism
Zm00001d044022	14.7556	25.1076	4.40366	0.175392	-2.51135	0.00208484	0.0135499	Down	1.39203	2.35834	0.852204	0	0.898387	0	seed maturation protein PM41
Zm00001d015108	26.5684	45.196	7.94081	0.175697	-2.50884	3.06308e-05	0.00038611	Down	0.295974	0.228877	0.367544	0.115286	0.0326389	0.0695193
Zm00001d005535	932.446	1584.22	280.676	0.17717	-2.49679	6.90161e-12	3.98686e-10	Down	10.7064	10.9171	5.8162	2.73372	2.1326	2.24231	Bifunctional aspartokinase/homoserine dehydrogenase 2%252C chloroplastic Aspartokinase Homoserine dehydrogenase	AKHSDH2	GO:0004072,GO:0004412,GO:0005524,GO:0009086,GO:0009088,GO:0009089,GO:0009507,GO:0050661	aspartate kinase activity|homoserine dehydrogenase activity|ATP binding|methionine biosynthetic process|threonine biosynthetic process|lysine biosynthetic process via diaminopimelate|chloroplast|NADP binding	path:zma00260,path:zma00261,path:zma00270,path:zma00300	Glycine, serine and threonine metabolism|Monobactam biosynthesis|Cysteine and methionine metabolism|Lysine biosynthesis
Zm00001d022444	1522.07	2585.85	458.302	0.177235	-2.49627	6.25442e-14	5.04672e-12	Down	32.5536	23.0692	27.2808	3.83696	13.0217	4.24879	PAP/OAS1 substrate-binding domain superfamily
Zm00001d000026	11.1194	18.8777	3.36115	0.178048	-2.48966	0.0078169	0.0391564	Down	1.05738	0.586205	1.68782	0.203488	0.27854	0.310207	UDP-N-acetylglucosamine (UAA) transporter family	DDB_G0278631	GO:0000139,GO:0005459,GO:0005460,GO:0005794,GO:0008643,GO:0015786,GO:0016021,GO:0048527,GO:0080147	Golgi membrane|UDP-galactose transmembrane transporter activity|UDP-glucose transmembrane transporter activity|Golgi apparatus|carbohydrate transport|UDP-glucose transmembrane transport|integral component of membrane|lateral root development|root hair cell development
Zm00001d038239	13.9055	23.6049	4.206	0.178183	-2.48857	0.00285584	0.0174841	Down	0.40042	0.257674	0.521969	0.0279831	0.123258	0.137351	Whole genome shotgun sequence of line PN40024 scaffold_35.assembly12x (Fragment)
Zm00001d021929	71.4858	121.349	21.6228	0.178187	-2.48853	2.66424e-10	1.1147e-08	Down	2.49602	2.42505	1.9765	0.025082	1.8002	0.291361	geranylgeranyl pyrophosphate synthase2	GGPS; Synonyms=GG, GGPPS1	GO:0004161,GO:0004311,GO:0004337,GO:0009507,GO:0016117,GO:0033384,GO:0033386,GO:0045337,GO:0046872	dimethylallyltranstransferase activity|farnesyltranstransferase activity|geranyltranstransferase activity|chloroplast|carotenoid biosynthetic process|geranyl diphosphate biosynthetic process|geranylgeranyl diphosphate biosynthetic process|farnesyl diphosphate biosynthetic process|metal ion binding	path:zma00900	Terpenoid backbone biosynthesis
Zm00001d038794	52.0916	88.4107	15.7724	0.1784	-2.48681	0.00698397	0.0358944	Down	1.29253	0.578678	1.6921	0.0636371	0.804934	0.223003	Pectinesterase	PME53; Synonyms=ARATH53; At5g19730; T29J13.150	GO:0005576,GO:0005618,GO:0005737,GO:0030599,GO:0042545,GO:0045330,GO:0045490	extracellular region|cell wall|cytoplasm|pectinesterase activity|cell wall modification|aspartyl esterase activity|pectin catabolic process	path:zma00040	Pentose and glucuronate interconversions
Zm00001d018970	270.407	458.775	82.0391	0.178822	-2.4834	1.33994e-06	2.41546e-05	Down	3.64091	3.44141	6.2391	1.02606	1.70146	0.821649	40S ribosomal protein S23-2	RPS23	GO:0003735,GO:0005730,GO:0006412,GO:0022626,GO:0022627,GO:0042788	structural constituent of ribosome|nucleolus|translation|cytosolic ribosome|cytosolic small ribosomal subunit|polysomal ribosome	path:zma03010	Ribosome
Zm00001d012234	171.268	290.515	52.0216	0.179067	-2.48143	9.76015e-18	1.32309e-15	Down	3.93149	3.57839	2.92638	0.461971	1.73417	0.767762	male sterile8	B3GALT8; At1g33430; F10C21.10	GO:0000139,GO:0006486,GO:0008378,GO:0016021	Golgi membrane|protein glycosylation|galactosyltransferase activity|integral component of membrane
Zm00001d044057	25.8962	43.8878	7.90449	0.180107	-2.47308	9.43995e-05	0.00102565	Down	0.121243	0.0649319	0.100694	0.0277719	0.025534	0.0352867		WNK9; Os12g0162100, LOC_Os12g06490	GO:0000002,GO:0000723,GO:0003677,GO:0005524,GO:0005634,GO:0005657,GO:0005739,GO:0006260,GO:0006281,GO:0006310,GO:0010521,GO:0032211,GO:0032508,GO:0043141,GO:0044806,GO:0051974	mitochondrial genome maintenance|telomere maintenance|DNA binding|ATP binding|nucleus|replication fork|mitochondrion|DNA replication|DNA repair|DNA recombination|telomerase inhibitor activity|negative regulation of telomere maintenance via telomerase|DNA duplex unwinding|ATP-dependent 5'-3' DNA helicase activity|G-quadruplex DNA unwinding|negative regulation of telomerase activity
Zm00001d031727	64762.8	109687	19839	0.18087	-2.46698	3.44879e-12	2.10805e-10	Down	2933.86	2749.26	3417.3	582.049	961.828	803.958	Sorbitol dehydrogenase	SDH; At5g51970; MSG15.7	GO:0003939,GO:0005737,GO:0005829,GO:0005886,GO:0008270,GO:0009506,GO:0031966	L-iditol 2-dehydrogenase activity|cytoplasm|cytosol|plasma membrane|zinc ion binding|plasmodesma|mitochondrial membrane	path:zma00040,path:zma00051	Pentose and glucuronate interconversions|Fructose and mannose metabolism
Zm00001d018837	18216	30824.9	5607.12	0.181902	-2.45877	2.66307e-40	2.03066e-37	Down	264.057	279.945	224.075	62.3855	75.9166	63.0162	BURP domain protein RD22	BURP4; Os02g0288600, LOC_Os02g18690; OJ1756_H07.37, OJ1756_H07.38, OsJ_06300
Zm00001d033048	1303.61	2205.55	401.666	0.182116	-2.45707	3.18682e-34	1.67588e-31	Down	12.2566	12.9956	10.6263	1.99403	4.17215	2.96025	TIFY8 (Fragment) [Source:UniProtKB/TrEMBL%3BAcc:A0A060D1S0]	TI11D {ECO:0000305}; Synonyms=JAZ12 {ECO:0000305}; OsI_33431 {ECO:0000312|EMBL:EAY78343.1}	GO:0003714,GO:0005634,GO:0006351,GO:0006355,GO:0009611,GO:0031347,GO:1903507,GO:2000022	transcription corepressor activity|nucleus|transcription, DNA-templated|regulation of transcription, DNA-templated|response to wounding|regulation of defense response|negative regulation of nucleic acid-templated transcription|regulation of jasmonic acid mediated signaling pathway
Zm00001d018414	103.257	174.678	31.8359	0.182255	-2.45597	0.00677704	0.0350786	Down	7.6939	2.15483	4.09784	0.58306	2.44213	0.824365	IAA9-auxin-responsive Aux/IAA family member	IAA9; Os02g0805100, LOC_Os02g56120; OJ1548_F12.17, OsJ_08776 {ECO:0000312|EMBL:EAZ24996.1}, OSJNBa0049O12.20	GO:0005634,GO:0006351,GO:0006355,GO:0009733,GO:0009734	nucleus|transcription, DNA-templated|regulation of transcription, DNA-templated|response to auxin|auxin-activated signaling pathway	path:zma04075	Plant hormone signal transduction
Zm00001d005850	269.919	456.429	83.4088	0.182742	-2.45212	8.45661e-17	1.01151e-14	Down	8.63501	8.10149	9.50291	1.44763	4.01333	1.78422
Zm00001d044056	1339.28	2264.06	414.5	0.183078	-2.44947	2.91438e-34	1.5595e-31	Down	19.8473	17.4144	19.0076	4.27219	4.48653	6.11492	potassium channel 1	AKT1	GO:0005249,GO:0016021,GO:0034765	voltage-gated potassium channel activity|integral component of membrane|regulation of ion transmembrane transport
Zm00001d039990	124.889	211.115	38.6623	0.183134	-2.44903	0.000420646	0.00364285	Down	1.9364	0.966901	2.24174	0.410357	0.456367	0.417845		RPS25D; At4g34555; T4L20	GO:0003735,GO:0022627	structural constituent of ribosome|cytosolic small ribosomal subunit
Zm00001d047109	33.0527	55.8153	10.2901	0.184361	-2.4394	6.434e-06	9.78282e-05	Down	2.34412	2.25353	2.66626	0.872636	0.289946	1.37246	Xyloglucan galactosyltransferase KATAMARI1	GT19 {ECO:0000303|PubMed:15020758}; At4g22580 {ECO:0000312|Araport:AT4G22580}	GO:0000139,GO:0006486,GO:0016021,GO:0016757	Golgi membrane|protein glycosylation|integral component of membrane|transferase activity, transferring glycosyl groups
Zm00001d027682	288.934	487.846	90.0223	0.18453	-2.43807	0.000997146	0.00745257	Down	4.54204	4.69191	8.75464	1.55871	1.64354	1.59863	WAT1-related protein	At2g39510; F12L6.17	GO:0005886,GO:0015186,GO:0016021,GO:0044746,GO:0048316,GO:0080144,GO:0098712	plasma membrane|L-glutamine transmembrane transporter activity|integral component of membrane|amino acid transmembrane export|seed development|amino acid homeostasis|L-glutamate import across plasma membrane
Zm00001d036425	152.068	256.535	47.6001	0.18555	-2.43012	4.31299e-16	4.66492e-14	Down	5.04936	3.65764	4.45016	1.05756	1.21333	0.80133	Silky1	MADS16; Synonyms=SPW1; Os06g0712700, LOC_Os06g49840; OJ1663_H12.32, P0712G01.7	GO:0000977,GO:0003700,GO:0005634,GO:0006351,GO:0010097,GO:0030154,GO:0045944,GO:0046983	RNA polymerase II regulatory region sequence-specific DNA binding|DNA binding transcription factor activity|nucleus|transcription, DNA-templated|specification of stamen identity|cell differentiation|positive regulation of transcription from RNA polymerase II promoter|protein dimerization activity
Zm00001d006319	2457.73	4145.38	770.08	0.185768	-2.42842	4.38396e-18	6.33721e-16	Down	55.5054	60.5659	36.8982	12.2278	14.41	12.7435	Protein indeterminate-domain 5 chloroplastic	IDD5 {ECO:0000303|PubMed:16784536}; Synonyms=IDZ2 {ECO:0000303|Ref.1}; At2g02070 {ECO:0000312|Araport:AT2G02070}; F5O4.16 {ECO:0000312|EMBL:AAC97225.1}	GO:0003677,GO:0003700,GO:0005634,GO:0006351,GO:0006355,GO:0008356,GO:0010150,GO:0045893,GO:0046872,GO:0048510,GO:0048573	DNA binding|DNA binding transcription factor activity|nucleus|transcription, DNA-templated|regulation of transcription, DNA-templated|asymmetric cell division|leaf senescence|positive regulation of transcription, DNA-templated|metal ion binding|regulation of timing of transition from vegetative to reproductive phase|photoperiodism, flowering
Zm00001d011435	84.236	142.061	26.4108	0.185911	-2.42732	0.000368565	0.00325749	Down	2.3462	2.25799	1.99313	0.446906	2.5634	0.494803
Zm00001d042504	1869.41	3149.34	589.481	0.187176	-2.41754	1.9453e-23	4.82387e-21	Down	29.6545	24.3499	25.2642	5.16421	11.4637	5.4818	Patatin-like protein 2	PLP2; Os08g0477500, LOC_Os08g37250; OJ1666_A04.9, OsJ_27671	GO:0004620,GO:0005737,GO:0006952,GO:0016020,GO:0016042,GO:0047372	phospholipase activity|cytoplasm|defense response|membrane|lipid catabolic process|acylglycerol lipase activity
Zm00001d029052	105.164	177.157	33.1704	0.187237	-2.41706	4.08317e-06	6.56168e-05	Down	6.48518	11.7347	10.1621	1.76633	2.38666	1.63457
Zm00001d006864	2101.69	3540.06	663.333	0.187379	-2.41597	1.87073e-35	1.07659e-32	Down	12.8054	13.7283	11.7769	3.03852	3.18502	3.43855			GO:0005634,GO:0005886,GO:0006351,GO:0009416,GO:0009718,GO:0015995,GO:0045893	nucleus|plasma membrane|transcription, DNA-templated|response to light stimulus|anthocyanin-containing compound biosynthetic process|chlorophyll biosynthetic process|positive regulation of transcription, DNA-templated
Zm00001d046246	160.428	270.202	50.6538	0.187466	-2.4153	2.94623e-16	3.23248e-14	Down	2.82266	2.87298	3.34499	0.674469	1.02631	0.775913	Putative NAC domain transcription factor superfamily protein	NAC073 {ECO:0000312|EMBL:AEE85495.1}; Synonyms=SND2 {ECO:0000303|PubMed:18952777}; At4g28500 {ECO:0000312|Araport:AT4G28500}; F20O9.190 {ECO:0000312|EMBL:CAA16890.1}	GO:0003700,GO:0005634,GO:0006351,GO:0043565,GO:0044212,GO:0045893,GO:2000652	DNA binding transcription factor activity|nucleus|transcription, DNA-templated|sequence-specific DNA binding|transcription regulatory region DNA binding|positive regulation of transcription, DNA-templated|regulation of secondary cell wall biogenesis
Zm00001d049750	74.8899	125.936	23.8437	0.189332	-2.40101	2.42221e-10	1.02044e-08	Down	1.0641	1.61842	0.956325	0.378142	0.274451	0.389525	Pollen receptor-like kinase 4	PRK1 {ECO:0000303|PubMed:23024212}; Synonyms=PRKD {ECO:0000303|PubMed:12139002}, RLK; At5g35390 {ECO:0000312|Araport:AT5G35390}; T26D22.9 {ECO:0000312|EMBL:AAC13607.1}	GO:0004672,GO:0005524,GO:0016021,GO:0080092	protein kinase activity|ATP binding|integral component of membrane|regulation of pollen tube growth
Zm00001d010031	542.565	912.117	173.013	0.189683	-2.39834	9.67187e-10	3.54996e-08	Down	4.11755	5.01496	5.27507	1.25296	1.10301	1.73331	PIT1	At3g62470; T12C14_170
Zm00001d023453	51.9607	87.3098	16.6117	0.190261	-2.39394	1.14292e-07	2.67128e-06	Down	2.89722	2.45692	3.5136	0	2.02437	1.20407
Zm00001d002333	22.3262	37.5045	7.14793	0.190589	-2.39147	0.00241262	0.015245	Down	0.180104	0.206667	0.340071	0.120375	0.0248398	0.0531236	Potassium transporter 10	HAK11 {ECO:0000303|PubMed:12376644}; Os04g0613900 {ECO:0000312|EMBL:BAS90983.1}, LOC_Os04g52390 {ECO:0000305}; OSJNBa0070C17.23 {ECO:0000312|EMBL:CAE05216.3}	GO:0015079,GO:0016020,GO:0016021	potassium ion transmembrane transporter activity|membrane|integral component of membrane
Zm00001d017028	67.3203	113.054	21.5863	0.190937	-2.38883	1.9634e-09	6.74388e-08	Down	1.62408	1.9538	1.54545	0.28347	0.65092	0.549803
Zm00001d021244	17.2544	28.9693	5.5395	0.19122	-2.3867	0.00124255	0.00890692	Down	0.0570223	0.0114078	0.0613745	0.0178908	0.0324399	0.0123775		ALIS3; At1g54320; F20D21.14, F20D21_50	GO:0000139,GO:0005789,GO:0016021,GO:0031902	Golgi membrane|endoplasmic reticulum membrane|integral component of membrane|late endosome membrane
Zm00001d013786	459.694	771.776	147.612	0.191263	-2.38637	1.34788e-16	1.56915e-14	Down	11.4899	9.58508	12.2143	2.62526	3.6528	2.65381	transferases%3Bfolic acid binding	M5005_Spy1772, SPy_2083	GO:0005542,GO:0005737,GO:0019556,GO:0019557,GO:0030272,GO:0030409,GO:0035999	folic acid binding|cytoplasm|histidine catabolic process to glutamate and formamide|histidine catabolic process to glutamate and formate|5-formyltetrahydrofolate cyclo-ligase activity|glutamate formimidoyltransferase activity|tetrahydrofolate interconversion
Zm00001d035496	158.483	265.884	51.0818	0.192121	-2.37991	0.00751533	0.0380015	Down	1.29214	0.987291	2.38226	0.594936	0.142435	0.491025	Probable metal-nicotianamine transporter YSL6	Os09g0539200, LOC_Os09g36810; OsJ_028990	GO:0004565,GO:0005618,GO:0005773,GO:0005975,GO:0030246,GO:0048046	beta-galactosidase activity|cell wall|vacuole|carbohydrate metabolic process|carbohydrate binding|apoplast
Zm00001d023802	6960.18	11675.3	2245.09	0.192294	-2.37861	8.54138e-31	3.61834e-28	Down	114.432	108.216	77.3839	26.6815	24.6031	30.0508	Heat shock 70 kDa protein 6 chloroplastic	HSP70; Synonyms=ST70	GO:0005524,GO:0006457,GO:0009570,GO:0051082	ATP binding|protein folding|chloroplast stroma|unfolded protein binding	path:zma03040,path:zma04141,path:zma04144	Spliceosome|Protein processing in endoplasmic reticulum|Endocytosis
Zm00001d011352	1486.75	2493.91	479.596	0.192307	-2.37852	2.40011e-33	1.22009e-30	Down	29.6624	28.8579	22.6463	6.44028	7.53182	7.84437	Electron transporter	TTL1; At1g53300; F12M16.20	GO:0005623,GO:0006970,GO:0009651,GO:0009737,GO:0009738,GO:0009789,GO:0045454	cell|response to osmotic stress|response to salt stress|response to abscisic acid|abscisic acid-activated signaling pathway|positive regulation of abscisic acid-activated signaling pathway|cell redox homeostasis
Zm00001d043371	209.617	351.597	67.6363	0.192369	-2.37805	2.64808e-18	3.90189e-16	Down	17.9233	18.4335	11.8421	4.17803	6.22855	3.48629
Zm00001d039346	113.6	190.541	36.658	0.192389	-2.3779	4.61582e-13	3.25896e-11	Down	2.96819	2.5475	2.68482	0.330698	1.14641	0.83242	Indole-3-acetic acid-amido synthetase GH3.6	GH3.12; Os11g0186500 {ECO:0000305}, LOC_Os11g08340 {ECO:0000312|EMBL:ABA91816.1}	GO:0009416,GO:0009611,GO:0009694,GO:0009733,GO:0009864,GO:0080123	response to light stimulus|response to wounding|jasmonic acid metabolic process|response to auxin|induced systemic resistance, jasmonic acid mediated signaling pathway|jasmonate-amino synthetase activity	path:zma04075	Plant hormone signal transduction
Zm00001d002260	1622.52	2721.44	523.6	0.192398	-2.37784	1.15259e-33	5.95849e-31	Down	15.4298	16.5236	14.4645	4.08989	3.67084	5.99479	Peroxisomal (S)-2-hydroxy-acid oxidase GLO1	GLO2; Os04g0623600, LOC_Os04g53214; OsJ_16218, OSJNBa0053K19.9	GO:0005777,GO:0008891,GO:0009853,GO:0009854,GO:0010109,GO:0010181,GO:0019048,GO:0052852,GO:0052853,GO:0052854	peroxisome|glycolate oxidase activity|photorespiration|oxidative photosynthetic carbon pathway|regulation of photosynthesis|FMN binding|modulation by virus of host morphology or physiology|very-long-chain-(S)-2-hydroxy-acid oxidase activity|long-chain-(S)-2-hydroxy-long-chain-acid oxidase activity|medium-chain-(S)-2-hydroxy-acid oxidase activity	path:zma00630,path:zma04146	Glyoxylate and dicarboxylate metabolism|Peroxisome
Zm00001d026439	7174.65	12033.8	2315.46	0.192413	-2.37772	4.70741e-37	2.87161e-34	Down	32.8426	38.0553	35.381	9.27217	11.1388	11.6994	Tetratricopeptide repeat (TPR)-like superfamily protein	TSS {ECO:0000303|PubMed:21185286}; At4g28080 {ECO:0000312|Araport:AT4G28080}; T13J8.190 {ECO:0000312|EMBL:CAB36777.1}	GO:0007049,GO:0007275,GO:0009737	cell cycle|multicellular organism development|response to abscisic acid
Zm00001d013295	70.3826	117.975	22.7907	0.193184	-2.37196	0.00449271	0.0253154	Down	2.35122	1.58646	3.63899	0.462484	1.38934	0.469352	Nuclear pore complex protein Nup214		GO:0005634,GO:0005739,GO:0009535,GO:0009570,GO:0009941,GO:0048564,GO:0098572	nucleus|mitochondrion|chloroplast thylakoid membrane|chloroplast stroma|chloroplast envelope|photosystem I assembly|stromal side of plastid thylakoid membrane
Zm00001d045581	398.673	667.935	129.411	0.193749	-2.36774	3.04108e-24	8.28179e-22	Down	11.4989	8.78733	8.92835	2.29589	2.16402	3.51926	Putative MYB DNA-binding domain superfamily protein	RVE5; At4g01280; F2N1.20	GO:0003677,GO:0003700,GO:0005634,GO:0006351,GO:0009651,GO:0009723,GO:0009737,GO:0009739,GO:0009751,GO:0009753,GO:0042752,GO:0046686	DNA binding|DNA binding transcription factor activity|nucleus|transcription, DNA-templated|response to salt stress|response to ethylene|response to abscisic acid|response to gibberellin|response to salicylic acid|response to jasmonic acid|regulation of circadian rhythm|response to cadmium ion
Zm00001d006713	137.062	229.622	44.5016	0.193804	-2.36733	4.02762e-06	6.48608e-05	Down	6.32572	11.4146	7.54557	1.54582	3.60882	1.64133
Zm00001d017168	2485.81	4163.64	807.972	0.194054	-2.36547	3.74736e-26	1.19061e-23	Down	105.867	106.042	67.5111	27.0828	20.4879	28.8143	Acetolactate synthase small subunit 1 chloroplastic	At2g31810; F20M17.15	GO:0003984,GO:0005777,GO:0005829,GO:0005948,GO:0009097,GO:0009099,GO:0009507,GO:0043621,GO:0050790	acetolactate synthase activity|peroxisome|cytosol|acetolactate synthase complex|isoleucine biosynthetic process|valine biosynthetic process|chloroplast|protein self-association|regulation of catalytic activity	path:zma00290,path:zma00650,path:zma00660,path:zma00770	Valine, leucine and isoleucine biosynthesis|Butanoate metabolism|C5-Branched dibasic acid metabolism|Pantothenate and CoA biosynthesis
Zm00001d013725	4215.17	7058.14	1372.2	0.194414	-2.36279	6.98316e-18	9.63771e-16	Down	112.383	156.775	129.735	22.2179	55.6333	31.8303	gibberellin 20-oxidase4	DLO2 {ECO:0000303|PubMed:25376907}; At4g10490 {ECO:0000312|Araport:AT4G10490}; F3H7.17 {ECO:0000312|EMBL:AAD03424.1}, F7L13.70 {ECO:0000312|EMBL:CAB40042.1}	GO:0005829,GO:0009813,GO:0046872,GO:0051213,GO:0080167,GO:0097237,GO:0120091,GO:2000022	cytosol|flavonoid biosynthetic process|metal ion binding|dioxygenase activity|response to karrikin|cellular response to toxic substance|jasmonic acid hydrolase|regulation of jasmonic acid mediated signaling pathway
Zm00001d027587	54.6425	91.4948	17.7901	0.194438	-2.36262	1.01258e-07	2.39417e-06	Down	2.73195	2.82147	1.52028	0.0880288	0.834914	0.410659	Protein BRASSINAZOLE-RESISTANT 1	BZR3; Os06g0552300, LOC_Os06g35900; P0427B07.9	GO:0003677,GO:0003700,GO:0006351,GO:0009742,GO:0040008	DNA binding|DNA binding transcription factor activity|transcription, DNA-templated|brassinosteroid mediated signaling pathway|regulation of growth
Zm00001d003648	410.628	687.514	133.741	0.194528	-2.36195	2.31502e-24	6.36131e-22	Down	2.70668	3.00212	2.66102	0.741374	0.635168	0.884002	Increased DNA methylation 1	IDM1 {ECO:0000303|PubMed:22700931}; Synonyms=ROS4 {ECO:0000303|PubMed:22733760}; At3g14980 {ECO:0000312|Araport:AT3G14980}; K15M2.12 {ECO:0000312|EMBL:BAA97061.1}	GO:0004402,GO:0005634,GO:0006351,GO:0006355,GO:0009506,GO:0010385,GO:0042393,GO:0043971,GO:0043972,GO:0044030,GO:0044154,GO:0046872,GO:0080188	histone acetyltransferase activity|nucleus|transcription, DNA-templated|regulation of transcription, DNA-templated|plasmodesma|double-stranded methylated DNA binding|histone binding|histone H3-K18 acetylation|histone H3-K23 acetylation|regulation of DNA methylation|histone H3-K14 acetylation|metal ion binding|RNA-directed DNA methylation
Zm00001d010918	394.708	660.23	129.186	0.195669	-2.35351	1.74004e-10	7.6695e-09	Down	9.45163	8.76597	11.5288	2.09941	3.32253	2.52632	Plant IF-like protein
Zm00001d028524	36.5627	61.1394	11.9859	0.196041	-2.35077	2.31118e-05	0.000301254	Down	2.93204	2.13533	1.6444	0.2363	0.723322	1.01477	Ethylene-responsive transcription factor ERF014	ERF012; At1g21910; T26F17.14	GO:0003677,GO:0003700,GO:0005634,GO:0006351,GO:0009873	DNA binding|DNA binding transcription factor activity|nucleus|transcription, DNA-templated|ethylene-activated signaling pathway
Zm00001d028714	701.472	1170.68	232.26	0.198397	-2.33354	1.42933e-07	3.25343e-06	Down	29.1603	30.7319	13.9987	5.86788	7.07137	7.58934	Probable RNA-binding protein ARP1	ARP1 {ECO:0000303|PubMed:23040517}; At3g54770 {ECO:0000312|Araport:AT3G54770}; T5N23.130 {ECO:0000312|EMBL:CAB77597.1}	GO:0003729,GO:0005634,GO:0009414,GO:0009651,GO:0009737,GO:0010029	mRNA binding|nucleus|response to water deprivation|response to salt stress|response to abscisic acid|regulation of seed germination
Zm00001d034405	151.205	252.293	50.1174	0.198648	-2.33171	0.0092498	0.0446476	Down	0.765083	1.11945	2.02001	0.286337	0.454346	0.553457	Probable inactive leucine-rich repeat receptor-like protein kinase	At3g03770; F20H23.20
Zm00001d012895	667.779	1113.89	221.671	0.199007	-2.32911	1.32082e-27	4.63062e-25	Down	7.77664	8.11703	6.34181	1.85122	2.31318	2.27676	DUF4378 domain protein
Zm00001d011072	17.9202	29.8802	5.96012	0.199467	-2.32578	0.00118124	0.00854888	Down	3.23514	1.64107	2.22813	0.530316	0.667113	0.852955	DVL family protein
Zm00001d002119	123.99	206.723	41.2557	0.199569	-2.32504	1.18914e-06	2.16796e-05	Down	0.935039	1.16459	1.51537	0.288231	0.431238	0.322302	ABC transporter B family member 19	ABCB19; Synonyms=MDR1, MDR11, PGP19; At3g28860; MLD15.2	GO:0005524,GO:0005886,GO:0008361,GO:0009637,GO:0009639,GO:0009640,GO:0009733,GO:0009734,GO:0009926,GO:0009958,GO:0010218,GO:0010329,GO:0010540,GO:0010541,GO:0016021,GO:0042626,GO:0043481,GO:0048364,GO:0048443,GO:0048527,GO:0060918,GO:0090691	ATP binding|plasma membrane|regulation of cell size|response to blue light|response to red or far red light|photomorphogenesis|response to auxin|auxin-activated signaling pathway|auxin polar transport|positive gravitropism|response to far red light|auxin efflux transmembrane transporter activity|basipetal auxin transport|acropetal auxin transport|integral component of membrane|ATPase activity, co…	path:zma02010	ABC transporters
Zm00001d032419	35.7479	59.598	11.8978	0.199634	-2.32457	1.88028e-05	0.000251316	Down	3.24828	2.59007	1.80151	0	0	0.0999065	Disease resistance response protein 206	DIR1; At5g42510; MDH9.21	GO:0016853,GO:0048046	isomerase activity|apoplast
Zm00001d043059	4815.14	8022.83	1607.46	0.20036	-2.31933	3.04797e-35	1.69029e-32	Down	104.541	106.416	86.392	27.3334	20.4396	29.5435	Protein FATTY ACID EXPORT 3 chloroplastic	FAX3 {ECO:0000303|PubMed:25646734}; At2g38550 {ECO:0000312|Araport:AT2G38550}; T6A23.25 {ECO:0000312|EMBL:AAC67363.2}	GO:0005739,GO:0009507,GO:0009536,GO:0009706,GO:0009941,GO:0016021	mitochondrion|chloroplast|plastid|chloroplast inner membrane|chloroplast envelope|integral component of membrane
Zm00001d046891	177.422	295.583	59.2609	0.200488	-2.31841	1.56268e-16	1.78514e-14	Down	59.3808	66.3088	47.5296	12.1694	13.439	10.0498	Methionyl-tRNA synthetase
Zm00001d018034	241.552	402.392	80.7107	0.200577	-2.31777	0.000230407	0.00218658	Down	5.90646	5.99493	9.91383	1.42623	3.24408	1.73327	geranylgeranyl hydrogenase1	CHLP; Os02g0744900, LOC_Os02g51080; OJ1118_G04.11, OJ1734_E02.38, OsJ_08361	GO:0009535,GO:0009941,GO:0010189,GO:0015979,GO:0015995,GO:0045550,GO:0071949,GO:0102067	chloroplast thylakoid membrane|chloroplast envelope|vitamin E biosynthetic process|photosynthesis|chlorophyll biosynthetic process|geranylgeranyl reductase activity|FAD binding|geranylgeranyl diphosphate reductase activity	path:zma00860,path:zma00900	Porphyrin and chlorophyll metabolism|Terpenoid backbone biosynthesis
Zm00001d039512	1735.13	2889.66	580.589	0.200919	-2.31531	0.000791366	0.00617168	Down	13.3879	14.4252	23.5872	4.19458	8.22397	3.65407	hexokinase1	HXK8; Synonyms=HXK4; Os01g0190400, LOC_Os01g09460; P0710E05.19	GO:0001678,GO:0004340,GO:0005524,GO:0005536,GO:0005829,GO:0006096,GO:0008865,GO:0019158	cellular glucose homeostasis|glucokinase activity|ATP binding|glucose binding|cytosol|glycolytic process|fructokinase activity|mannokinase activity	path:zma00010,path:zma00051,path:zma00052,path:zma00500,path:zma00520	Glycolysis / Gluconeogenesis|Fructose and mannose metabolism|Galactose metabolism|Starch and sucrose metabolism|Amino sugar and nucleotide sugar metabolism
Zm00001d002199	13.9939	23.2938	4.69405	0.201514	-2.31104	0.00493895	0.0273332	Down	0.282629	0.268706	0.307555	0.0574216	0.130981	0.0824248	Receptor-like serine/threonine-protein kinase SD1-8	SD18; Synonyms=ARK3; At4g21380; T6K22.110
Zm00001d000399	555.007	923.753	186.261	0.201635	-2.31018	1.46843e-07	3.33993e-06	Down	13.3102	14.6858	6.79969	3.4037	3.14079	3.97777	chloroplast protein synthesis2		GO:0005524,GO:0009507,GO:0042026	ATP binding|chloroplast|protein refolding
Zm00001d034172	11.8031	19.643	3.96318	0.20176	-2.30929	0.00869326	0.0426086	Down	0.538948	0.747298	0.54024	0.286729	0.116103	0.107958	Protein FATTY ACID EXPORT 3 chloroplastic	FAX3 {ECO:0000303|PubMed:25646734}; At2g38550 {ECO:0000312|Araport:AT2G38550}; T6A23.25 {ECO:0000312|EMBL:AAC67363.2}	GO:0005739,GO:0009507,GO:0009536,GO:0009706,GO:0009941,GO:0016021	mitochondrion|chloroplast|plastid|chloroplast inner membrane|chloroplast envelope|integral component of membrane
Zm00001d032148	58.7641	97.7942	19.734	0.201791	-2.30906	1.882e-07	4.17476e-06	Down	2.7154	2.61396	3.51447	0.414505	1.04378	1.13551	hydroxycinnamoyltransferase9	PHT1 {ECO:0000303|PubMed:27354554}; Synonyms=HCT3 {ECO:0000303|PubMed:22285622}; Os06g0184900 {ECO:0000312|EMBL:BAF18912.1}, LOC_Os06g08580 {ECO:0000305}; P0554A06.23 {ECO:0000312|EMBL:BAD72525.1}	GO:0050734	hydroxycinnamoyltransferase activity	path:zma00940,path:zma00941,path:zma00945	Phenylpropanoid biosynthesis|Flavonoid biosynthesis|Stilbenoid, diarylheptanoid and gingerol biosynthesis
Zm00001d047489	997.619	1659.4	335.842	0.202388	-2.3048	1.27708e-29	5.1253e-27	Down	18.0669	18.7205	16.3303	5.52957	4.04591	5.68768
Zm00001d020774	33.269	55.2975	11.2405	0.203274	-2.2985	1.97067e-05	0.000261905	Down	1.1886	1.34871	0.929194	0.489016	0.26564	0.0516004	Zinc-finger homeodomain protein 2	ZHD1; OsI_31693	GO:0003677,GO:0005634,GO:0006351,GO:0006355,GO:0046872	DNA binding|nucleus|transcription, DNA-templated|regulation of transcription, DNA-templated|metal ion binding
Zm00001d025983	42.7994	71.1079	14.4909	0.203788	-2.29486	9.90902e-05	0.00106948	Down	0.479035	0.406313	0.749282	0.0618868	0.259896	0.170236	Cationic amino acid transporter 6 chloroplastic	CAT7; At3g10600; F13M14.11, F18K10.21	GO:0015171,GO:0016021,GO:0031969	amino acid transmembrane transporter activity|integral component of membrane|chloroplast membrane
Zm00001d049764	1679.85	2790.92	568.776	0.203795	-2.29481	2.06061e-31	9.52282e-29	Down	47.3631	43.2458	42.45	9.55269	15.9883	12.3511	myosin heavy chain-related
Zm00001d000002	8077.8	13417.1	2738.54	0.204109	-2.29259	2.38203e-35	1.34545e-32	Down	53.7478	58.488	44.4681	17.7156	9.07501	17.7023	dull endosperm1	SS3; At1g11720; F25C20.13	GO:0004373,GO:0009011,GO:0009501,GO:0009507,GO:0019252,GO:0033201,GO:2001070	glycogen (starch) synthase activity|starch synthase activity|amyloplast|chloroplast|starch biosynthetic process|alpha-1,4-glucan synthase activity|starch binding
Zm00001d047423	538.811	894.433	183.188	0.204809	-2.28765	5.73352e-25	1.68152e-22	Down	13.3573	13.577	13.2592	3.05325	4.59642	3.04234	Peptidase C15 pyroglutamyl peptidase I-like	pcp; PF1299
Zm00001d053331	30.914	51.3147	10.5133	0.204879	-2.28716	3.61971e-05	0.000444709	Down	3.74363	4.5173	2.55678	0.43346	2.1945	0.595893	Ae1 protein%253B Androgenic embryo1
Zm00001d008340	169.423	281.163	57.6831	0.205159	-2.28518	2.76458e-07	5.89256e-06	Down	2.4729	3.39247	2.15207	0.359751	1.85858	0.273542	alpha/beta-Hydrolases superfamily protein		GO:0004806,GO:0016042,GO:0046872	triglyceride lipase activity|lipid catabolic process|metal ion binding
Zm00001d007384	13.8101	22.9106	4.7097	0.205569	-2.28231	0.00638082	0.0334057	Down	0.0832113	0.0557806	0.10775	0	0.0267458	0.0585004	Exosome complex exonuclease RRP46 homolog	SPK1 {ECO:0000303|PubMed:11826302}; At4g16340 {ECO:0000312|Araport:AT4G16340}; dl4200c {ECO:0000312|EMBL:CAB10411.1}, FCAALL.346 {ECO:0000312|EMBL:CAB78676.1}	GO:0005089,GO:0005634,GO:0005789,GO:0005829,GO:0005886,GO:0007264,GO:0007275,GO:0008064,GO:0008360,GO:0009734,GO:0009958,GO:0010928,GO:0016192,GO:0019898,GO:0051493,GO:0070971	Rho guanyl-nucleotide exchange factor activity|nucleus|endoplasmic reticulum membrane|cytosol|plasma membrane|small GTPase mediated signal transduction|multicellular organism development|regulation of actin polymerization or depolymerization|regulation of cell shape|auxin-activated signaling pathway|positive gravitropism|regulation of auxin mediated signaling pathway|vesicle-mediated transport|ex…
Zm00001d045392	5769.29	9569.91	1968.68	0.205716	-2.28128	9.69701e-16	9.99218e-14	Down	188.684	243.589	152.547	59.7611	71.8301	54.5436	Early nodulin 93		GO:0009877,GO:0016021	nodulation|integral component of membrane
Zm00001d015773	13.924	23.0662	4.78174	0.207305	-2.27017	0.0049871	0.0275394	Down	0.206884	0.745399	0.393325	0.107369	0	0.10622
Zm00001d019372	64.5845	106.95	22.2192	0.207754	-2.26705	1.60834e-08	4.57611e-07	Down	3.01759	2.85291	3.41851	0.968307	0.418303	1.65723	RING/U-box superfamily protein	RNF141; RCJMB04_2p1
Zm00001d033585	738.576	1222.99	254.16	0.207818	-2.26661	3.88156e-27	1.31546e-24	Down	23.418	24.0448	17.2531	5.13544	6.77377	6.43866	leaf permease1	LPE1	GO:0016021,GO:0022857	integral component of membrane|transmembrane transporter activity
Zm00001d048307	1037.77	1717.33	358.212	0.208587	-2.26128	8.58364e-09	2.57687e-07	Down	9.66855	15.0784	16.0412	2.2838	7.29055	4.75077
Zm00001d003677	1702.59	2815.43	589.756	0.209473	-2.25516	4.53794e-31	1.97731e-28	Down	37.0799	41.0175	29.4026	7.76838	11.4618	12.1465	Transcription factor bHLH95	BHLH95; Synonyms=EN21, RGE1; At1g49770; F14J22.2	GO:0003677,GO:0003700,GO:0005634,GO:0006351,GO:0006355,GO:0009793,GO:0046983	DNA binding|DNA binding transcription factor activity|nucleus|transcription, DNA-templated|regulation of transcription, DNA-templated|embryo development ending in seed dormancy|protein dimerization activity
Zm00001d049252	86.113	142.388	29.8377	0.209552	-2.25462	0.00410388	0.0234904	Down	2.83846	2.68036	6.07981	0.858624	1.0639	1.88284	sugars will eventually be exported transporter14b	SWEET14; Synonyms=Os11N3; OsI_36230	GO:0005887,GO:0008515,GO:0051119	integral component of plasma membrane|sucrose transmembrane transporter activity|sugar transmembrane transporter activity
Zm00001d034737	15.4704	25.5726	5.36812	0.209917	-2.25211	0.00382092	0.0221689	Down	1.56443	0.773679	2.80313	0.24843	0.465679	0.11766
Zm00001d002989	14.6041	24.1299	5.07834	0.210459	-2.24839	0.00467759	0.0261303	Down	0.244201	0.333502	0.326319	0.110828	0.0697479	0.0629802	cytokinin oxidase12	CKX8; Os04g0523500, LOC_Os04g44230; OsJ_15507, OSJNBb0065J09.8	GO:0005615,GO:0009690,GO:0016614,GO:0019139,GO:0050660	extracellular space|cytokinin metabolic process|oxidoreductase activity, acting on CH-OH group of donors|cytokinin dehydrogenase activity|flavin adenine dinucleotide binding	path:zma00908	Zeatin biosynthesis
Zm00001d002089	4793.99	7920.12	1667.85	0.210584	-2.24753	5.17091e-26	1.62596e-23	Down	23.1705	26.6859	28.0519	8.42931	7.81218	8.83335	Tetratricopeptide repeat (TPR)-like superfamily protein	TSS {ECO:0000303|PubMed:21185286}; At4g28080 {ECO:0000312|Araport:AT4G28080}; T13J8.190 {ECO:0000312|EMBL:CAB36777.1}	GO:0007049,GO:0007275,GO:0009737	cell cycle|multicellular organism development|response to abscisic acid
Zm00001d007382	397.317	656.398	138.236	0.210598	-2.24744	3.38468e-22	7.27015e-20	Down	10.6097	11.4857	9.05162	2.64021	3.67576	3.27325	Transcription factor ICE1	SCRM; Synonyms=BHLH116, EN45, ICE1; At3g26744; MDJ14.1, MLJ15.14	GO:0003677,GO:0003700,GO:0005634,GO:0006351,GO:0009409,GO:0010440,GO:0045893,GO:0046983,GO:0050826	DNA binding|DNA binding transcription factor activity|nucleus|transcription, DNA-templated|response to cold|stomatal lineage progression|positive regulation of transcription, DNA-templated|protein dimerization activity|response to freezing
Zm00001d039615	90.7192	149.86	31.5788	0.210722	-2.24658	2.20585e-10	9.42304e-09	Down	3.68662	2.25791	3.37537	1.18488	1.29979	0.522714	HXXXD-type acyl-transferase family protein	AT7 {ECO:0000303|PubMed:23391577}; Os05g0179300 {ECO:0000312|EMBL:BAS92547.1}, LOC_Os05g08640 {ECO:0000305}	GO:0016410	N-acyltransferase activity
Zm00001d005743	24.7202	40.8039	8.63655	0.21166	-2.24018	0.00747588	0.0378585	Down	0.564069	0.565266	1.16141	0.184546	0.320077	0.129446
Zm00001d014325	691.742	1141.79	241.693	0.211679	-2.24005	1.72157e-13	1.30621e-11	Down	19.6504	14.8971	13.4149	3.09387	7.8648	4.50614	Calcium-binding EF-hand family protein
Zm00001d035556	16.1521	26.6557	5.64847	0.211905	-2.23851	0.00285915	0.0174939	Down	0.568317	0.358918	0.998831	0.350915	0.0743414	0.0662671	An Arabidopsis thialiana chromosome BAC genomic sequence
Zm00001d043390	486.587	802.983	170.191	0.211948	-2.23821	3.82896e-10	1.5489e-08	Down	16.1303	17.1593	20.0664	2.61462	9.39021	3.85975	delay of germination 1	DOGL3 {ECO:0000303|PubMed:17065317}; At4g18690 {ECO:0000312|Araport:AT4G18690}; F28A21.100 {ECO:0000312|EMBL:CAB37454.1}	GO:0006351,GO:0043565	transcription, DNA-templated|sequence-specific DNA binding
Zm00001d021957	143.137	235.977	50.2966	0.213142	-2.23011	0.00852604	0.0419293	Down	3.02625	10.9427	5.27631	1.53049	2.44147	1.35459
Zm00001d014863	128.783	212.266	45.3001	0.213412	-2.22829	0.000202795	0.00196177	Down	2.56269	1.17934	2.42332	0.43435	1.03511	0.69585	Protein REVEILLE 7	RVE2; Synonyms=CIR1; At5g37260; MNJ8.4	GO:0003677,GO:0003700,GO:0005634,GO:0006351,GO:0006355,GO:0007623,GO:0009651,GO:0009723,GO:0009733,GO:0009737,GO:0009739,GO:0009751,GO:0009753,GO:0009845,GO:0009909	DNA binding|DNA binding transcription factor activity|nucleus|transcription, DNA-templated|regulation of transcription, DNA-templated|circadian rhythm|response to salt stress|response to ethylene|response to auxin|response to abscisic acid|response to gibberellin|response to salicylic acid|response to jasmonic acid|seed germination|regulation of flower development
Zm00001d024549	322.8	531.943	113.657	0.213663	-2.22659	5.87401e-17	7.25357e-15	Down	54.299	55.6054	35.6161	6.58373	18.968	16.4481
Zm00001d053639	82.3983	135.763	29.0334	0.213854	-2.2253	9.50186e-10	3.49176e-08	Down	8.34661	6.86769	6.70232	1.16125	2.5275	2.68126
Zm00001d053784	1380.55	2274.55	486.548	0.21391	-2.22492	2.97688e-29	1.14934e-26	Down	124.375	122.986	122.917	28.0623	32.1097	50.3097	Gamma-thionins family protein
Zm00001d017481	126.172	207.817	44.5263	0.214257	-2.22258	1.23486e-05	0.000173091	Down	2.55932	1.82665	3.13382	0.900225	0.217684	0.59333			GO:0004601,GO:0005509,GO:0016021,GO:0016174,GO:0043621	peroxidase activity|calcium ion binding|integral component of membrane|NAD(P)H oxidase activity|protein self-association
Zm00001d046651	64.667	106.482	22.8523	0.214613	-2.22019	2.76275e-08	7.43592e-07	Down	2.58881	3.5	2.82699	0.706691	0.817986	1.27779	AP2-EREBP transcription factor [Source:UniProtKB/TrEMBL%3BAcc:B4FET9]		GO:0003677,GO:0003700,GO:0005634,GO:0006351,GO:0006952,GO:0009873	DNA binding|DNA binding transcription factor activity|nucleus|transcription, DNA-templated|defense response|ethylene-activated signaling pathway
Zm00001d010592	146.372	240.939	51.8051	0.215013	-2.21751	1.45734e-13	1.11404e-11	Down	20.1204	19.0393	16.0505	3.72944	9.51405	4.30392
Zm00001d023243	10420.4	17144.3	3696.43	0.215607	-2.21353	5.36048e-18	7.59107e-16	Down	94.7376	95.7331	108.432	25.2053	33.9316	28.9422	2-isopropylmalate synthase 1 chloroplastic	IPMS2; Synonyms=IMS1, MAML-3; At1g74040; F2P9.9	GO:0003852,GO:0009098,GO:0009507,GO:0009941,GO:0016829	2-isopropylmalate synthase activity|leucine biosynthetic process|chloroplast|chloroplast envelope|lyase activity
Zm00001d021849	23.0699	37.9237	8.21614	0.216649	-2.20657	0.000410952	0.00357412	Down	0.0921503	0.141264	0.0660205	0.0385107	0.0230812	0.0271611	Retrotransposon-like protein	PIF6; Tb10.70.7240	GO:0000723,GO:0003678,GO:0006281	telomere maintenance|DNA helicase activity|DNA repair
Zm00001d046558	596.855	981.137	212.572	0.216659	-2.2065	9.28213e-25	2.67089e-22	Down	14.2342	13.9205	10.8078	4.52488	2.34739	5.33567	homogentisate geranylgeranyl transferase1	HGGT {ECO:0000303|PubMed:12897790}; Os06g0646900 {ECO:0000312|EMBL:BAF20116.2}, LOC_Os06g43880 {ECO:0000305}; OJ1226_A12.22 {ECO:0000312|EMBL:BAD37616.1}, OSJNBa0062J02.6 {ECO:0000312|EMBL:BAD37319.1}	GO:0010189,GO:0016021,GO:0031969,GO:0102551	vitamin E biosynthetic process|integral component of membrane|chloroplast membrane|homogentisate geranylgeranyl transferase activity	path:zma00130	Ubiquinone and other terpenoid-quinone biosynthesis
Zm00001d017838	106.892	175.707	38.0767	0.216706	-2.20619	2.17032e-11	1.13157e-09	Down	4.87596	8.92731	4.81005	1.70092	1.68748	1.81358
Zm00001d023387	20.7559	34.1106	7.40118	0.216976	-2.20439	0.00508629	0.0279508	Down	0.888256	2.31148	3.16722	0.107909	1.89478	0.416163	AT3g10020/T22K18_16%3B Expressed protein%3B protein
Zm00001d039039	240.355	394.733	85.9768	0.21781	-2.19886	2.53965e-17	3.29182e-15	Down	4.19705	3.59891	3.10605	1.22111	1.50336	1.00287	Cold-regulated 413 inner membrane protein 2 chloroplastic	COR413IM2; Synonyms=COR314TM2, COR413TM2; At1g29390; F15D2.42	GO:0009507,GO:0009535,GO:0009631,GO:0009737,GO:0009941,GO:0031357,GO:0042631,GO:0070417	chloroplast|chloroplast thylakoid membrane|cold acclimation|response to abscisic acid|chloroplast envelope|integral component of chloroplast inner membrane|cellular response to water deprivation|cellular response to cold
Zm00001d026438	30.0541	49.3469	10.7613	0.218075	-2.1971	0.0042749	0.0242978	Down	0.852399	0.496249	1.17871	0.0835728	0.238355	0.408496	Coatomer subunit epsilon-2	Os04g0644700, LOC_Os04g55200; OsJ_015672, OSJNBa0033G05.19	GO:0000139,GO:0005198,GO:0006888,GO:0006890,GO:0006891,GO:0015031,GO:0030126	Golgi membrane|structural molecule activity|ER to Golgi vesicle-mediated transport|retrograde vesicle-mediated transport, Golgi to ER|intra-Golgi vesicle-mediated transport|protein transport|COPI vesicle coat
Zm00001d009801	148.076	243.096	53.0559	0.218251	-2.19594	2.19044e-13	1.62953e-11	Down	3.09188	2.59433	2.54287	0.679574	1.32043	0.526	Protein NSP-INTERACTING KINASE 3	NIK2; At3g25560; MWL2.18
Zm00001d033469	67.9385	111.525	24.3516	0.21835	-2.19528	2.55354e-08	6.91088e-07	Down	4.97527	4.38286	5.34152	1.25903	1.54827	1.17952	Ferredoxin%253B Putative ferredoxin	petF	GO:0009055,GO:0046872,GO:0051537	electron transfer activity|metal ion binding|2 iron, 2 sulfur cluster binding	path:zma00195	Photosynthesis
Zm00001d039771	610.463	1002.09	218.841	0.218385	-2.19505	3.95791e-17	5.05105e-15	Down	40.0924	44.3524	27.6815	6.60469	16.1337	11.8755		DOGL3 {ECO:0000303|PubMed:17065317}; At4g18690 {ECO:0000312|Araport:AT4G18690}; F28A21.100 {ECO:0000312|EMBL:CAB37454.1}	GO:0006351,GO:0043565	transcription, DNA-templated|sequence-specific DNA binding
Zm00001d031500	29.2392	47.9544	10.5239	0.219457	-2.18799	0.00088661	0.00676909	Down	1.73754	2.53439	2.8886	0.271	2.40036	0.760025			GO:0003677,GO:0003700,GO:0005634,GO:0006351	DNA binding|DNA binding transcription factor activity|nucleus|transcription, DNA-templated
Zm00001d034916	125.446	205.612	45.2799	0.22022	-2.18298	3.74358e-12	2.26553e-10	Down	6.79811	7.43678	8.34199	1.64754	2.12637	2.42762	Antiporter/ drug transporter/ transporter	DTX56 {ECO:0000303|PubMed:11739388}; Synonyms=RHC1 {ECO:0000303|PubMed:25599916}; At4g22790 {ECO:0000312|Araport:AT4G22790}; T12H17.180 {ECO:0000312|EMBL:CAA16564.1}	GO:0005886,GO:0006855,GO:0015238,GO:0015297,GO:0016021,GO:0071244,GO:1902456	plasma membrane|drug transmembrane transport|drug transmembrane transporter activity|antiporter activity|integral component of membrane|cellular response to carbon dioxide|regulation of stomatal opening
Zm00001d016459	1150.68	1885.71	415.647	0.22042	-2.18167	1.1368e-18	1.79656e-16	Down	65.0331	66.1355	73.7018	18.9514	21.8714	24.9373	Serine carboxypeptidase-like 19	CBP1; Synonyms=CXP;1	GO:0004185,GO:0005576	serine-type carboxypeptidase activity|extracellular region
Zm00001d042144	30.5038	49.9859	11.0216	0.220494	-2.18119	0.000354563	0.00315476	Down	1.3451	1.80344	2.90522	0.646976	0.576416	0.733756	high chlorophyll fluorescence 153
Zm00001d038806	1822.25	2983.15	661.353	0.221697	-2.17334	0.00014827	0.00150696	Down	20.3094	28.1848	10.4617	5.2882	7.15204	5.95291	Chaperone protein ClpB1	CLPB1; Synonyms=HSP101; Os05g0519700, LOC_Os05g44340; OsJ_19232, P0483D07.3, P0599F04.13	GO:0005524,GO:0005634,GO:0005829,GO:0019538,GO:0034605	ATP binding|nucleus|cytosol|protein metabolic process|cellular response to heat
Zm00001d029246	41.6336	68.1429	15.1243	0.221949	-2.1717	5.66031e-06	8.76817e-05	Down	0.855689	1.14508	0.689408	0.217532	0.463396	0.303223	ARM repeat superfamily protein
Zm00001d018201	35.0658	57.3879	12.7438	0.222065	-2.17095	3.1383e-05	0.000393267	Down	0.838666	1.34591	1.60308	0.451486	0.395557	0.487589	LysM domain-containing GPI-anchored protein 1	LYM1; At1g21880; T26F17.10, T26F17_5	GO:0005886,GO:0031225,GO:0045087	plasma membrane|anchored component of membrane|innate immune response
Zm00001d028557	1257.29	2057.46	457.117	0.222175	-2.17023	1.76368e-27	6.11297e-25	Down	97.4018	111.17	90.783	22.6403	44.5805	25.6475	17.4 kDa class I heat shock protein	HSP17.9A; Os03g0266300, LOC_Os03g15960; OJ1364E02.6	GO:0005634,GO:0009408,GO:0016032	nucleus|response to heat|viral process	path:zma04141	Protein processing in endoplasmic reticulum
Zm00001d002705	505.947	827.918	183.977	0.222217	-2.16996	0.000825423	0.00638019	Down	3.6099	4.44773	6.74862	1.34587	1.55871	1.88722	Putative ATP dependent copper transporter	HMA5; At1g63440; F2K11.18	GO:0005507,GO:0005524,GO:0005886,GO:0010273,GO:0016021,GO:0019829,GO:0030001	copper ion binding|ATP binding|plasma membrane|detoxification of copper ion|integral component of membrane|cation-transporting ATPase activity|metal ion transport	path:zma04016	MAPK signaling pathway - plant
Zm00001d016899	16.4313	26.8875	5.97517	0.222228	-2.16988	0.00315966	0.0189375	Down	0.157948	0.635435	0.153941	0.311381	0	0.902345
Zm00001d010987	172.235	281.83	62.6391	0.222258	-2.16969	1.89593e-14	1.67617e-12	Down	3.03025	3.45672	2.79409	0.654853	1.46161	0.938769	rap2.7 orthologue	AP2 {ECO:0000303|PubMed:7919989}; At4g36920 {ECO:0000312|Araport:AT4G36920}; AP22.49, C7A10.440 {ECO:0000312|EMBL:CAB16765.1}	GO:0003677,GO:0003700,GO:0005634,GO:0006351,GO:0009908,GO:0010073,GO:0010093,GO:0030154,GO:0048316,GO:0048481	DNA binding|DNA binding transcription factor activity|nucleus|transcription, DNA-templated|flower development|meristem maintenance|specification of floral organ identity|cell differentiation|seed development|plant ovule development
Zm00001d027310	35.4125	57.9317	12.8933	0.222561	-2.16773	2.53076e-05	0.000327357	Down	1.11445	1.07971	0.758502	0.0611436	0.637714	0.458826	Protein decapping 5	DCP5; At1g26110; F14G11.8, F28B23.21	GO:0000932,GO:0003729,GO:0005829,GO:0006397,GO:0010606,GO:0017148,GO:0031087,GO:0033962,GO:0042803	P-body|mRNA binding|cytosol|mRNA processing|positive regulation of cytoplasmic mRNA processing body assembly|negative regulation of translation|deadenylation-independent decapping of nuclear-transcribed mRNA|cytoplasmic mRNA processing body assembly|protein homodimerization activity
Zm00001d000161	2038.72	3332.73	744.704	0.223451	-2.16197	6.92789e-29	2.57692e-26	Down	270.706	252.361	257.79	67.4975	89.9967	81.7926	basal endosperm transfer layer4
Zm00001d026113	2019.05	3300.15	737.951	0.223612	-2.16093	2.18436e-29	8.65261e-27	Down	18.7908	18.0902	13.9714	4.86104	5.75649	6.25782	naked endosperm2	IDD6 {ECO:0000303|PubMed:16784536}; At1g14580 {ECO:0000312|Araport:AT1G14580}; T5E21.8 {ECO:0000312|EMBL:AAF63168.1}	GO:0003677,GO:0003700,GO:0005634,GO:0006351,GO:0008356,GO:0009507,GO:0046872	DNA binding|DNA binding transcription factor activity|nucleus|transcription, DNA-templated|asymmetric cell division|chloroplast|metal ion binding
Zm00001d032056	317.553	518.603	116.502	0.224647	-2.15427	5.1987e-06	8.13574e-05	Down	4.57591	6.22244	7.4678	2.19263	1.73799	1.84873		FBXL20; Synonyms=FBL2
Zm00001d022109	101.332	165.458	37.2054	0.224862	-2.15289	1.49547e-06	2.67213e-05	Down	1.19556	1.44714	1.39086	0.449868	0.553465	0.386988	Nuclear transcription factor Y subunit A-8	NFYA5; At1g54160; F15I1.26	GO:0003677,GO:0003700,GO:0006351,GO:0009414,GO:0009738,GO:0009785,GO:0009793,GO:0010262,GO:0016602,GO:0045892,GO:0048316	DNA binding|DNA binding transcription factor activity|transcription, DNA-templated|response to water deprivation|abscisic acid-activated signaling pathway|blue light signaling pathway|embryo development ending in seed dormancy|somatic embryogenesis|CCAAT-binding factor complex|negative regulation of transcription, DNA-templated|seed development
Zm00001d005931	13.9242	22.73	5.11848	0.225186	-2.15081	0.00641818	0.0335508	Down	1.03637	0.645393	0.558407	0.0632926	0.0740581	0.177527	Zinc-finger homeodomain protein 2	ZHD2; Os08g0479400, LOC_Os08g37400; OJ1113_A10.19, OsJ_27685	GO:0003677,GO:0005634,GO:0006351,GO:0006355,GO:0046872	DNA binding|nucleus|transcription, DNA-templated|regulation of transcription, DNA-templated|metal ion binding
Zm00001d045370	193.862	316.285	71.439	0.225869	-2.14644	0.002678	0.0166222	Down	5.10514	9.75848	16.1828	1.92183	3.52361	2.81266
Zm00001d033591	2692.54	4388.51	996.562	0.227084	-2.1387	1.09332e-05	0.000155538	Down	53.8763	61.6215	26.1024	15.4192	13.728	16.1056	Heat shock 70 kDa protein 6 chloroplastic	HSP70; Synonyms=ST70	GO:0005524,GO:0006457,GO:0009570,GO:0051082	ATP binding|protein folding|chloroplast stroma|unfolded protein binding	path:zma03040,path:zma04141,path:zma04144	Spliceosome|Protein processing in endoplasmic reticulum|Endocytosis
Zm00001d016572	7694.57	12535.6	2853.51	0.227632	-2.13522	6.38584e-31	2.7433e-28	Down	183.288	183.041	162.88	56.706	55.1913	61.8863	acetolactate synthase2	ALS1; Synonyms=AHAS108	GO:0000287,GO:0003984,GO:0009097,GO:0009099,GO:0009507,GO:0009635,GO:0030976,GO:0050660	magnesium ion binding|acetolactate synthase activity|isoleucine biosynthetic process|valine biosynthetic process|chloroplast|response to herbicide|thiamine pyrophosphate binding|flavin adenine dinucleotide binding	path:zma00290,path:zma00650,path:zma00660,path:zma00770	Valine, leucine and isoleucine biosynthesis|Butanoate metabolism|C5-Branched dibasic acid metabolism|Pantothenate and CoA biosynthesis
Zm00001d008222	33.8312	55.1114	12.551	0.227738	-2.13455	4.75896e-05	0.000564359	Down	1.169	1.52663	0.9003	0.11301	0.644724	0.29548
Zm00001d033267	30.104	49.0038	11.2042	0.22864	-2.12885	0.000141795	0.00145081	Down	0.365085	0.281754	0.523523	0.121949	0.233998	0.0976431	PIL5	PIF3; Synonyms=BHLH8, EN100, PAP3; At1g09530; F14J9.19	GO:0003677,GO:0003700,GO:0005634,GO:0006351,GO:0006355,GO:0006783,GO:0009740,GO:0009959,GO:0010029,GO:0010099,GO:0010100,GO:0010161,GO:0010187,GO:0010313,GO:0015995,GO:0042802,GO:0046983	DNA binding|DNA binding transcription factor activity|nucleus|transcription, DNA-templated|regulation of transcription, DNA-templated|heme biosynthetic process|gibberellic acid mediated signaling pathway|negative gravitropism|regulation of seed germination|regulation of photomorphogenesis|negative regulation of photomorphogenesis|red light signaling pathway|negative regulation of seed germination…	path:zma04075	Plant hormone signal transduction
Zm00001d034487	66.7388	108.544	24.9336	0.229709	-2.12212	6.31906e-08	1.56443e-06	Down	2.71867	3.43214	2.23356	0.779727	1.06805	0.65937	Sec12-like protein 1	PHF1; At3g52190; F4F15.300	GO:0003400,GO:0005090,GO:0005096,GO:0005783,GO:0005886,GO:0006817,GO:0006888,GO:0009306,GO:0016036,GO:0030176,GO:0051020	regulation of COPII vesicle coating|Sar guanyl-nucleotide exchange factor activity|GTPase activator activity|endoplasmic reticulum|plasma membrane|phosphate ion transport|ER to Golgi vesicle-mediated transport|protein secretion|cellular response to phosphate starvation|integral component of endoplasmic reticulum membrane|GTPase binding	path:zma04141	Protein processing in endoplasmic reticulum
Zm00001d025383	50.3345	81.8456	18.8233	0.229986	-2.12038	1.61715e-05	0.000220397	Down	1.36545	1.00485	0.723117	0.34099	0.37256	0.26488	Serine/threonine-protein kinase	At2g19130; T20K24.15
Zm00001d032519	238.908	388.445	89.3715	0.230075	-2.11982	0.00124775	0.00893791	Down	3.03395	5.41024	2.52627	0.182405	2.97625	0.431036	Expressed protein%3B protein
Zm00001d033075	237.817	386.619	89.0145	0.230238	-2.1188	1.63931e-16	1.8657e-14	Down	6.71525	6.42692	4.6289	1.80586	1.63843	2.0268	myb domain protein 101	GAM1; Os01g0812000, LOC_Os01g59660; OsJ_003732, P0425G02.18-1, P0425G02.18-2	GO:0000981,GO:0001135,GO:0003700,GO:0005634,GO:0006351,GO:0006357,GO:0009555,GO:0009739,GO:0009740,GO:0009789,GO:0010468,GO:0043068,GO:0043565,GO:0044212,GO:0045893,GO:0048235,GO:0080092,GO:0090406,GO:1901371,GO:1990019	RNA polymerase II transcription factor activity, sequence-specific DNA binding|transcription factor activity, RNA polymerase II transcription factor recruiting|DNA binding transcription factor activity|nucleus|transcription, DNA-templated|regulation of transcription from RNA polymerase II promoter|pollen development|response to gibberellin|gibberellic acid mediated signaling pathway|positive regu…
Zm00001d025416	115.674	188.038	43.3102	0.230327	-2.11824	1.36894e-06	2.46337e-05	Down	1.61161	2.83759	2.69734	0.937557	0.735663	0.634549	magnesium transporter11	MRS2-D; OsI_15936, OSIGBa0160I14.4	GO:0015095,GO:0016021	magnesium ion transmembrane transporter activity|integral component of membrane
Zm00001d042460	16.6348	27.0348	6.23485	0.230623	-2.11639	0.00390839	0.022552	Down	0.175122	0.0792812	0.165429	0.0729509	0.0166637	0.0400431	B3 domain-containing protein	Os01g0905400, LOC_Os01g67830; OsJ_04461, OSJNOa108M02.5	GO:0003677,GO:0005634,GO:0006351,GO:0006355	DNA binding|nucleus|transcription, DNA-templated|regulation of transcription, DNA-templated
Zm00001d023541	475.625	772.649	178.6	0.231153	-2.11308	3.13481e-21	6.20876e-19	Down	9.87516	9.96968	9.61226	2.27965	3.1264	3.69774	Putative GATA transcription factor family protein	GATA12; At5g25830; F18A17.80	GO:0000977,GO:0001085,GO:0001228,GO:0003682,GO:0003700,GO:0005634,GO:0005667,GO:0007275,GO:0007623,GO:0008270,GO:0009416,GO:0030154,GO:0071555,GO:1905177	RNA polymerase II regulatory region sequence-specific DNA binding|RNA polymerase II transcription factor binding|transcriptional activator activity, RNA polymerase II transcription regulatory region sequence-specific DNA binding|chromatin binding|DNA binding transcription factor activity|nucleus|transcription factor complex|multicellular organism development|circadian rhythm|zinc ion binding|resp…
Zm00001d053538	19.427	31.5509	7.30305	0.231469	-2.11111	0.00192487	0.0127051	Down	1.85665	1.87122	0.968124	0.986748	0.448404	0.538023	Cwf21	CWC21; CNG02690	GO:0006397,GO:0008380,GO:0015030,GO:0016607,GO:0047485,GO:0070742,GO:0071013	mRNA processing|RNA splicing|Cajal body|nuclear speck|protein N-terminus binding|C2H2 zinc finger domain binding|catalytic step 2 spliceosome
Zm00001d007875	16.5338	26.849	6.21859	0.231613	-2.11021	0.00493154	0.0272989	Down	0.0848248	0.171222	0.164027	0.0878431	0.0808879	0.0890373		AUXI1 {ECO:0000305}; At4g12780 {ECO:0000312|Araport:AT4G12780}; T20K18.130 {ECO:0000312|EMBL:CAB40995.1}	GO:0005829,GO:0005886,GO:0006898,GO:0031982	cytosol|plasma membrane|receptor-mediated endocytosis|vesicle
Zm00001d039412	46.6796	75.8019	17.5573	0.23162	-2.11017	0.000601342	0.00489499	Down	2.16137	2.74263	3.50343	0.749077	1.49248	0.842674
Zm00001d012684	804.608	1306.56	302.652	0.23164	-2.11004	1.18763e-19	2.03506e-17	Down	40.3454	54.9924	61.1243	13.8905	21.6565	15.8252
Zm00001d045703	193.543	314.216	72.8706	0.231912	-2.10835	1.1709e-14	1.04121e-12	Down	3.71805	5.17276	4.47577	1.65748	1.21645	1.54898	NHL domain-containing protein
Zm00001d040414	14.4056	23.3798	5.43133	0.232309	-2.10588	0.00768216	0.0386592	Down	1.19982	0.600501	1.15771	1.24534	0.14602	0.806406
Zm00001d017280	814.6	1321.8	307.398	0.232559	-2.10433	2.19239e-24	6.07909e-22	Down	26.3689	33.6018	25.5806	8.00626	8.22452	12.3636		EIN2 {ECO:0000303|PubMed:15047876}; Synonyms=MHZ7 {ECO:0000303|PubMed:23718947}; Os07g0155600 {ECO:0000312|EMBL:BAF20834.1}, LOC_Os07g06130 {ECO:0000305}; OSJNBa0024L18.19 {ECO:0000312|EMBL:BAD31350.1}, OSJNBa0024L18.30 {ECO:0000312|EMBL:BAD31359.1}, OSJNBa0024L18.49 {ECO:0000312|EMBL:BAD31367.1}, P0455F03.4 {ECO:0000312|EMBL:BAC84320.1}	GO:0005622,GO:0009873,GO:0010104,GO:0016021,GO:0046873	intracellular|ethylene-activated signaling pathway|regulation of ethylene-activated signaling pathway|integral component of membrane|metal ion transmembrane transporter activity
Zm00001d028367	1265.27	2052.96	477.577	0.232628	-2.1039	1.89732e-26	6.15639e-24	Down	12.775	13.2063	10.0179	3.03544	3.83289	5.386	Purple acid phosphatase 3	PAP3; At1g14700; F10B6.10	GO:0003993,GO:0005576,GO:0005773,GO:0046872	acid phosphatase activity|extracellular region|vacuole|metal ion binding
Zm00001d031068	19.9812	32.4203	7.54206	0.232634	-2.10387	0.00573578	0.0306709	Down	0.95524	0.706001	1.26097	0.250077	0.584581	0.22472	Protein kinase PINOID	PID; Os12g0614600, LOC_Os12g42020	GO:0004674,GO:0005524,GO:0005634,GO:0005737,GO:0005886,GO:0009734,GO:0009908,GO:0035556,GO:0048364,GO:0048367,GO:2000012	protein serine/threonine kinase activity|ATP binding|nucleus|cytoplasm|plasma membrane|auxin-activated signaling pathway|flower development|intracellular signal transduction|root development|shoot system development|regulation of auxin polar transport
Zm00001d040505	255.725	414.5	96.9493	0.233894	-2.09607	1.45054e-16	1.66326e-14	Down	10.796	7.89606	8.48298	3.69932	2.70052	3.1127	Probable peptide/nitrate transporter	ZIFL1; At5g13750; MXE10.2	GO:0005886,GO:0009414,GO:0009630,GO:0009705,GO:0010540,GO:0016021,GO:0022821,GO:0048364,GO:0080167,GO:0090333	plasma membrane|response to water deprivation|gravitropism|plant-type vacuole membrane|basipetal auxin transport|integral component of membrane|potassium ion antiporter activity|root development|response to karrikin|regulation of stomatal closure
Zm00001d025055	510.885	828.06	193.711	0.233933	-2.09583	4.13756e-21	8.08973e-19	Down	12.7856	13.1092	12.2419	2.75116	5.52578	3.08176	protein phosphatase homolog11	Os04g0167900, LOC_Os04g08560; OSJNBb0089K06.2	GO:0004722,GO:0046872	protein serine/threonine phosphatase activity|metal ion binding	path:zma04016,path:zma04075	MAPK signaling pathway - plant|Plant hormone signal transduction
Zm00001d003750	846.354	1371.77	320.934	0.233955	-2.0957	5.1726e-24	1.37191e-21	Down	15.531	13.3872	14.2677	4.33054	6.75476	4.59683	Digalactosyldiacylglycerol synthase 1 chloroplastic	DGD1	GO:0009707,GO:0009877,GO:0043661,GO:0046481	chloroplast outer membrane|nodulation|peribacteroid membrane|digalactosyldiacylglycerol synthase activity
Zm00001d028555	1099.83	1781.41	418.255	0.234789	-2.09056	2.34926e-25	7.23784e-23	Down	83.0357	95.6518	69.4608	22.6323	41.8372	27.6589	17.4 kDa class I heat shock protein 3	HSP18.1; Os03g0267000, LOC_Os03g16030; OJ1364E02.11, OsJ_10262	GO:0005634,GO:0009408,GO:0016032	nucleus|response to heat|viral process	path:zma04141	Protein processing in endoplasmic reticulum
Zm00001d016741	799.44	1294.73	304.152	0.234916	-2.08978	5.59109e-24	1.47012e-21	Down	17.0604	18.3028	15.8123	3.02977	9.20652	7.06852	Pectinesterase inhibitor domain containing protein		GO:0046910,GO:0048046	pectinesterase inhibitor activity|apoplast
Zm00001d046243	46.875	75.8867	17.8633	0.235394	-2.08685	0.00789849	0.0395067	Down	0.291133	0.397386	0.782893	0.181935	0.251378	0.170321	Putative ferroportin-domain family protein	Os06g0560000, LOC_Os06g36450; P0528E12.13	GO:0005381,GO:0016021	iron ion transmembrane transporter activity|integral component of membrane
Zm00001d003578	63.2877	102.45	24.1256	0.235487	-2.08628	0.000284779	0.00261628	Down	0.192959	0.436289	0.341959	0.136184	0.179091	0.0926372		pif1	GO:0000002,GO:0000723,GO:0003677,GO:0005524,GO:0005634,GO:0005657,GO:0005739,GO:0006260,GO:0006281,GO:0006310,GO:0010521,GO:0032211,GO:0032508,GO:0043141,GO:0044806,GO:0051974	mitochondrial genome maintenance|telomere maintenance|DNA binding|ATP binding|nucleus|replication fork|mitochondrion|DNA replication|DNA repair|DNA recombination|telomerase inhibitor activity|negative regulation of telomere maintenance via telomerase|DNA duplex unwinding|ATP-dependent 5'-3' DNA helicase activity|G-quadruplex DNA unwinding|negative regulation of telomerase activity
Zm00001d033580	639.321	1034.8	243.845	0.235645	-2.08531	2.23607e-15	2.16515e-13	Down	25.1729	27.5461	16.4538	5.54479	8.04047	9.45329	indol-3-ylacetyl glucosyl transferase1	IAGLU	GO:0008152,GO:0047215	metabolic process|indole-3-acetate beta-glucosyltransferase activity
Zm00001d036002	15.7491	25.4823	6.01591	0.236082	-2.08264	0.00534641	0.0290472	Down	1.18801	0.714416	0.606043	0.162508	0.0779174	0.162587		FTSH8; Os05g0458400, LOC_Os05g38400; OJ1362_D02.8, OsJ_018045	GO:0004222,GO:0005524,GO:0005739,GO:0008270,GO:0016021	metalloendopeptidase activity|ATP binding|mitochondrion|zinc ion binding|integral component of membrane
Zm00001d024814	172.936	279.601	66.2705	0.237018	-2.07693	1.80576e-05	0.000242953	Down	9.33666	6.58167	4.17355	1.49777	2.92004	2.13589	Putative MYB DNA-binding domain superfamily protein	At5g61620 {ECO:0000312|Araport:AT5G61620}; K11J9.15 {ECO:0000312|EMBL:BAB09006.1}	GO:0003677,GO:0003700,GO:0005634,GO:0006351,GO:0006355,GO:0008270	DNA binding|DNA binding transcription factor activity|nucleus|transcription, DNA-templated|regulation of transcription, DNA-templated|zinc ion binding
Zm00001d008610	957.145	1547.47	366.82	0.237045	-2.07677	2.1777e-24	6.07909e-22	Down	31.9522	27.9039	31.617	10.9996	8.92564	10.5752	Mitochondrial glycoprotein family protein	At2g39795; T5I7.20	GO:0005739,GO:0005759	mitochondrion|mitochondrial matrix
Zm00001d039468	213.946	345.714	82.1784	0.237706	-2.07275	0.0052839	0.0287909	Down	18.9924	15.852	32.5868	6.02586	10.567	6.46995	Grx_A2-glutaredoxin subgroup III	GRXS2; Os01g0194600, LOC_Os01g09830; OsJ_00727 {ECO:0000312|EMBL:EAZ10884.1}, P0001B06.21, P0498B01.7	GO:0005737,GO:0009055,GO:0015035,GO:0045454,GO:0046872,GO:0051537	cytoplasm|electron transfer activity|protein disulfide oxidoreductase activity|cell redox homeostasis|metal ion binding|2 iron, 2 sulfur cluster binding
Zm00001d033078	13.9789	22.5841	5.37374	0.237944	-2.07131	0.00902617	0.0438597	Down	0.357152	0.222408	0.176232	0.0453165	0.0435171	0.0948959	LL-diaminopimelate aminotransferase chloroplastic	CALS9; Synonyms=GSL10; At3g07160; T1B9.18	GO:0000148,GO:0003843,GO:0005794,GO:0005886,GO:0006075,GO:0008360,GO:0009555,GO:0009556,GO:0009846,GO:0016021,GO:0048589,GO:0052543,GO:0055047,GO:0080092	1,3-beta-D-glucan synthase complex|1,3-beta-D-glucan synthase activity|Golgi apparatus|plasma membrane|(1->3)-beta-D-glucan biosynthetic process|regulation of cell shape|pollen development|microsporogenesis|pollen germination|integral component of membrane|developmental growth|callose deposition in cell wall|generative cell mitosis|regulation of pollen tube growth
Zm00001d033846	344.885	557.062	132.708	0.238229	-2.06958	0.000927646	0.00701218	Down	15.3107	21.2649	28.9357	8.64007	7.89045	3.89352
Zm00001d017453	37.1701	60.0194	14.3207	0.238602	-2.06732	0.0051656	0.0283124	Down	0.870312	1.23632	1.98619	0.37707	0.481716	0.456747	Putative glycerol-3-phosphate transporter 4	At4g17550; dl4810c, FCAALL.41	GO:0005774,GO:0008643,GO:0016021,GO:0022857,GO:0055062	vacuolar membrane|carbohydrate transport|integral component of membrane|transmembrane transporter activity|phosphate ion homeostasis
Zm00001d008898	610.802	986.055	235.549	0.23888	-2.06564	5.2577e-11	2.57408e-09	Down	50.4223	47.9515	28.285	12.9707	17.1475	12.6177	Peroxidase 68	GSVIVT00023967001, LOC100257005	GO:0004601,GO:0006979,GO:0020037,GO:0042744,GO:0046872	peroxidase activity|response to oxidative stress|heme binding|hydrogen peroxide catabolic process|metal ion binding	path:zma00940	Phenylpropanoid biosynthesis
Zm00001d021446	789.317	1274.14	304.491	0.238978	-2.06505	2.70617e-23	6.60326e-21	Down	22.6659	23.8306	24.5537	6.36123	6.59618	10.0803	Protein DETOXIFICATION 45 chloroplastic	DTX45 {ECO:0000303|PubMed:11739388}; At4g38380 {ECO:0000312|Araport:AT4G38380}; F22I13.150 {ECO:0000312|EMBL:CAB37494.1}	GO:0009507,GO:0015238,GO:0015297,GO:0016021,GO:0031969	chloroplast|drug transmembrane transporter activity|antiporter activity|integral component of membrane|chloroplast membrane
Zm00001d016746	848.653	1369.2	328.108	0.239636	-2.06108	9.34271e-24	2.37468e-21	Down	10.0334	10.5131	7.81905	2.66658	3.49516	3.78144	Transducin/WD40 repeat-like superfamily protein	SPAC3H5.08c	GO:0005794,GO:0005829,GO:0010008,GO:0048471	Golgi apparatus|cytosol|endosome membrane|perinuclear region of cytoplasm
Zm00001d003096	22.6819	36.5875	8.77623	0.239869	-2.05968	0.00360135	0.0211028	Down	2.0886	2.09162	1.28027	0.194238	0.746388	1.58788	Aspartic proteinase A1	RAP; Os05g0137400, LOC_Os05g04630; OJ1127_B08.13	GO:0004190,GO:0005773,GO:0006508,GO:0006629,GO:0030163	aspartic-type endopeptidase activity|vacuole|proteolysis|lipid metabolic process|protein catabolic process
Zm00001d024353	312.265	503.537	120.992	0.240285	-2.05718	1.43598e-10	6.45999e-09	Down	35.8613	34.3754	20.9844	7.5585	9.74159	11.7261	Paired amphipathic helix repeat family protein	Sin3a; Synonyms=Kiaa4126	GO:0000122,GO:0000183,GO:0000776,GO:0000976,GO:0001102,GO:0001103,GO:0001106,GO:0001701,GO:0002218,GO:0002230,GO:0002244,GO:0003677,GO:0003682,GO:0003700,GO:0003714,GO:0003723,GO:0005634,GO:0005654,GO:0005667,GO:0005730,GO:0006260,GO:0006351,GO:0006355,GO:0006476,GO:0007568,GO:0008134,GO:0010817,GO:0010971,GO:0016575,GO:0016580,GO:0017053,GO:0031937,GO:0032403,GO:0033558,GO:0034613,GO:0042754,GO:…	negative regulation of transcription from RNA polymerase II promoter|chromatin silencing at rDNA|kinetochore|transcription regulatory region sequence-specific DNA binding|RNA polymerase II activating transcription factor binding|RNA polymerase II repressing transcription factor binding|RNA polymerase II transcription corepressor activity|in utero embryonic development|activation of innate immune …
Zm00001d014258	9511.24	15335.5	3686.98	0.240422	-2.05636	4.45916e-06	7.09859e-05	Down	80.5475	80.4951	37.6394	26.2786	21.5394	24.5816	alanine aminotransferase5		GO:0004021,GO:0009058,GO:0030170,GO:0042853	L-alanine:2-oxoglutarate aminotransferase activity|biosynthetic process|pyridoxal phosphate binding|L-alanine catabolic process	path:zma00220,path:zma00250,path:zma00710	Arginine biosynthesis|Alanine, aspartate and glutamate metabolism|Carbon fixation in photosynthetic organisms
Zm00001d007657	59.1032	95.1758	23.0305	0.241979	-2.04705	5.47875e-07	1.07881e-05	Down	5.3614	4.93062	2.32403	2.72227	1.53146	1.12052	sugary-enhancer1
Zm00001d029107	77.0059	123.953	30.0589	0.242502	-2.04393	4.27297e-08	1.10543e-06	Down	11.5653	11.019	10.9117	4.0406	2.93521	1.62027	Expressed protein%3B protein
Zm00001d003784	357.471	575.189	139.753	0.242968	-2.04116	1.85547e-08	5.19685e-07	Down	11.7102	10.0712	8.14205	1.66341	8.28611	1.57696	Glucan endo-13-beta-glucosidase 14	At2g27500; F10A12.18	GO:0004553,GO:0005576,GO:0005618,GO:0005634,GO:0005737,GO:0005975,GO:0006952,GO:0030247,GO:0042973,GO:0046658,GO:0071555	hydrolase activity, hydrolyzing O-glycosyl compounds|extracellular region|cell wall|nucleus|cytoplasm|carbohydrate metabolic process|defense response|polysaccharide binding|glucan endo-1,3-beta-D-glucosidase activity|anchored component of plasma membrane|cell wall organization
Zm00001d009431	17195.4	27652.2	6738.59	0.243691	-2.03688	6.9191e-22	1.44548e-19	Down	484.809	495.158	534.663	165.816	138.94	212.626	farnesyl pyrophosphate synthase1	FPS	GO:0004161,GO:0004337,GO:0005737,GO:0006695,GO:0033384,GO:0045337,GO:0046872	dimethylallyltranstransferase activity|geranyltranstransferase activity|cytoplasm|cholesterol biosynthetic process|geranyl diphosphate biosynthetic process|farnesyl diphosphate biosynthetic process|metal ion binding	path:zma00900	Terpenoid backbone biosynthesis
Zm00001d041436	86	138.255	33.7449	0.244077	-2.03459	1.44349e-08	4.14576e-07	Down	4.92049	4.7138	4.77923	1.53203	1.73756	2.06736
Zm00001d042779	448.617	721.063	176.171	0.244321	-2.03315	0.00136571	0.00960691	Down	10.8026	10.963	17.8061	2.13711	9.07128	2.99167	Protein ABSCISIC ACID-INSENSITIVE 5	ABF1; Synonyms=BZIP35; At1g49720; F14J22.7	GO:0003677,GO:0003700,GO:0005634,GO:0006351,GO:0009738	DNA binding|DNA binding transcription factor activity|nucleus|transcription, DNA-templated|abscisic acid-activated signaling pathway	path:zma04075	Plant hormone signal transduction
Zm00001d011193	947.448	1520.84	374.058	0.245956	-2.02353	3.72218e-23	9.01034e-21	Down	30.085	28.847	28.8876	8.43501	11.6603	10.0953	integral membrane protein	SPBC776.05	GO:0000139,GO:0005783,GO:0005789,GO:0005794,GO:0006656,GO:0016021,GO:0071617	Golgi membrane|endoplasmic reticulum|endoplasmic reticulum membrane|Golgi apparatus|phosphatidylcholine biosynthetic process|integral component of membrane|lysophospholipid acyltransferase activity
Zm00001d012413	79.4051	127.389	31.4211	0.246654	-2.01944	1.0385e-07	2.44787e-06	Down	1.64212	0.986476	1.36204	0.284664	0.741483	0.3557	Probable WRKY transcription factor 49	WRKY49; At5g43290; MNL12.11	GO:0003700,GO:0005634,GO:0006351,GO:0043565	DNA binding transcription factor activity|nucleus|transcription, DNA-templated|sequence-specific DNA binding
Zm00001d013105	63.0403	101.102	24.9783	0.24706	-2.01707	4.10386e-07	8.33368e-06	Down	1.0687	1.34544	1.06622	0.372823	0.291198	0.592843	Calcium-dependent protein kinase 20	CPK11 {ECO:0000303|PubMed:15695435}; Os03g0789000 {ECO:0000312|EMBL:BAF13421.1}, LOC_Os03g57510 {ECO:0000312|EMBL:ABF99263.1}; OsJ_12886 {ECO:0000312|EMBL:EAZ28850.1}, OSJNBa0087O09.4 {ECO:0000312|EMBL:AAO24908.1}, OSJNBb0024J04.26 {ECO:0000312|EMBL:AAT75264.1}	GO:0004683,GO:0005509,GO:0005516,GO:0005524,GO:0005634,GO:0005737,GO:0009738,GO:0009931,GO:0016020,GO:0018105,GO:0035556,GO:0046777	calmodulin-dependent protein kinase activity|calcium ion binding|calmodulin binding|ATP binding|nucleus|cytoplasm|abscisic acid-activated signaling pathway|calcium-dependent protein serine/threonine kinase activity|membrane|peptidyl-serine phosphorylation|intracellular signal transduction|protein autophosphorylation	path:zma04626	Plant-pathogen interaction
Zm00001d032781	1943.81	3117.15	770.462	0.247169	-2.01643	2.40224e-25	7.32708e-23	Down	22.2381	19.8656	22.1802	6.11538	9.55507	6.97299
Zm00001d037681	23.9743	38.4403	9.50829	0.247352	-2.01536	0.00112909	0.00823488	Down	0.755129	0.708688	1.01172	0.359465	0.434721	0.0851204	Vegetative storage protein 2	APS1; Synonyms=APS-1(1)	GO:0003993	acid phosphatase activity
Zm00001d002038	54.3296	87.0969	21.5624	0.247568	-2.0141	2.50895e-06	4.26088e-05	Down	1.25005	1.03499	0.917204	0.417229	0.575911	0.318809	anti-sigma factor antagonist domain of sulfate transporter91	SULTR3;3; At1g23090; T26J12.13	GO:0005887,GO:0008271,GO:0015116,GO:0015293	integral component of plasma membrane|secondary active sulfate transmembrane transporter activity|sulfate transmembrane transporter activity|symporter activity
Zm00001d015243	1067.43	1710.91	423.952	0.247794	-2.01279	1.5488e-23	3.87214e-21	Down	9.98083	10.7158	9.92915	3.69494	3.7027	3.05984	Auxin response factor 20	ARF5; Os02g0141100, LOC_Os02g04810; OJ1679_B08.29, OsJ_005181	GO:0003677,GO:0005634,GO:0006351,GO:0006355,GO:0009734	DNA binding|nucleus|transcription, DNA-templated|regulation of transcription, DNA-templated|auxin-activated signaling pathway
Zm00001d003277	192.853	309.06	76.6455	0.247996	-2.01161	1.68046e-13	1.2782e-11	Down	3.14309	2.91323	1.88317	0.863213	1.15622	0.872012	Stachyose synthase	RFS2; Synonyms=RS2, SIP2; At3g57520; T8H10.120	GO:0006979,GO:0009506,GO:0016757,GO:0034484,GO:0052692,GO:0080167	response to oxidative stress|plasmodesma|transferase activity, transferring glycosyl groups|raffinose catabolic process|raffinose alpha-galactosidase activity|response to karrikin
Zm00001d003198	1539.45	2466.95	611.945	0.248057	-2.01126	8.38848e-25	2.43673e-22	Down	9.53895	9.51895	9.12465	2.96253	2.71003	3.38901	eIF-2-alpha kinase GCN2	GCN2 {ECO:0000250|UniProtKB:Q9HGN1}; At3g59410; F25L23_270	GO:0000049,GO:0004674,GO:0005524,GO:0005737,GO:0006412,GO:0006417,GO:0034198,GO:0070301,GO:0072755,GO:1990451	tRNA binding|protein serine/threonine kinase activity|ATP binding|cytoplasm|translation|regulation of translation|cellular response to amino acid starvation|cellular response to hydrogen peroxide|cellular response to benomyl|cellular stress response to acidic pH	path:zma04141	Protein processing in endoplasmic reticulum
Zm00001d009979	21.2008	33.9684	8.43327	0.248268	-2.01003	0.00223426	0.0143528	Down	0.84968	0.441355	0.916118	0.18246	0.484689	0.346926	Annexin		GO:0005509,GO:0005544	calcium ion binding|calcium-dependent phospholipid binding
Zm00001d037307	2326.74	3727.7	925.779	0.248351	-2.00955	1.20639e-20	2.25743e-18	Down	55.4805	57.7823	38.6457	15.9384	14.8641	21.1412	NHL domain-containing protein
Zm00001d053329	150.344	240.818	59.8687	0.248605	-2.00807	7.89593e-12	4.4848e-10	Down	19.6654	17.1204	13.8784	2.61173	7.63731	5.87006
Zm00001d012447	741.378	1187.48	295.276	0.248657	-2.00777	7.06458e-12	4.07329e-10	Down	9.82352	7.69529	10.1507	2.41631	4.43301	2.77673	Interactor of constitutive active ROPs 3	ICR2; Synonyms=RIP2; At2g37080; T2N18.16	GO:0009507	chloroplast
Zm00001d000204	1977.48	3166.45	788.51	0.24902	-2.00567	0.00025072	0.00234505	Down	61.623	41.3831	23.9631	10.8837	19.1727	13.0752	Probable sulfate transporter 3.4	SULTR3;4; At3g15990; MSL1.3	GO:0005887,GO:0008271,GO:0009506,GO:0015116,GO:0015293	integral component of plasma membrane|secondary active sulfate transmembrane transporter activity|plasmodesma|sulfate transmembrane transporter activity|symporter activity
Zm00001d038039	321.542	514.87	128.214	0.249022	-2.00565	5.57754e-17	6.91547e-15	Down	5.52778	5.16851	4.99737	1.63457	2.11937	2.34121	Putative VHS/GAT domain containing family protein	tom1l2	GO:0005737,GO:0005769,GO:0005771,GO:0005886,GO:0031901,GO:0043130,GO:0043328	cytoplasm|early endosome|multivesicular body|plasma membrane|early endosome membrane|ubiquitin binding|protein transport to vacuole involved in ubiquitin-dependent protein catabolic process via the multivesicular body sorting pathway
Zm00001d044940	1207.37	1933.05	481.69	0.249187	-2.0047	1.8018e-10	7.8961e-09	Down	17.2071	17.1765	20.249	5.0601	6.24162	6.4378	Putative bZIP transcription factor superfamily protein	BZIP23 {ECO:0000303|PubMed:18931143}; Synonyms=ABF2 {ECO:0000303|PubMed:18315698}, AREB1 {ECO:0000303|PubMed:19947981}; Os02g0766700 {ECO:0000312|EMBL:BAF10139.1}, LOC_Os02g52780 {ECO:0000305}; OJ1004_A11.20 {ECO:0000312|EMBL:BAD17318.1}, P0539D10.39 {ECO:0000312|EMBL:BAD17130.1}	GO:0003677,GO:0003700,GO:0005634,GO:0006351,GO:0009738	DNA binding|DNA binding transcription factor activity|nucleus|transcription, DNA-templated|abscisic acid-activated signaling pathway	path:zma04075	Plant hormone signal transduction
Zm00001d009642	19.8146	31.7203	7.9089	0.249333	-2.00386	0.00284969	0.01745	Down	0.59111	0	0.249428	0.0859338	0.316842	0.17258	F-box protein	At1g70590; F24J13.16, F5A18.23	GO:0004565,GO:0005975,GO:0048046	beta-galactosidase activity|carbohydrate metabolic process|apoplast
Zm00001d012259	132.254	211.649	52.8592	0.24975	-2.00144	7.92748e-11	3.80182e-09	Down	4.847	4.94535	5.88412	1.65286	1.98617	1.49535	Protein NRT1/ PTR FAMILY 5.10	NPF5.10; At1g22540; F12K8.12	GO:0006857,GO:0016021,GO:0022857	oligopeptide transport|integral component of membrane|transmembrane transporter activity
Zm00001d012221	1809.35	2895.21	723.482	0.249889	-2.00064	3.48004e-21	6.84804e-19	Down	84.0089	98.0018	61.3735	28.5112	30.3704	25.9133	stearoyl-acyl-carrier-protein desaturase9	Os01g0880800, LOC_Os01g65830; P0018C10.55	GO:0006633,GO:0009507,GO:0045300,GO:0046872,GO:0102786	fatty acid biosynthetic process|chloroplast|acyl-[acyl-carrier-protein] desaturase activity|metal ion binding|stearoyl-[acp] desaturase activity	path:zma00061,path:zma01040	Fatty acid biosynthesis|Biosynthesis of unsaturated fatty acids
Zm00001d033980	386.367	618.168	154.566	0.250039	-1.99977	4.91345e-18	7.03592e-16	Down	10.581	8.07877	7.30045	2.57968	4.89717	4.38649	ustilago maydis induced12	CML4; Os03g0743500, LOC_Os03g53200; OsJ_12528 {ECO:0000312|EMBL:EEE59909.1}, OSJNBb0036F07.4	GO:0005509	calcium ion binding	path:zma04016,path:zma04070,path:zma04626	MAPK signaling pathway - plant|Phosphatidylinositol signaling system|Plant-pathogen interaction
Zm00001d018412	191.773	306.728	76.8191	0.250447	-1.99742	2.00091e-13	1.4995e-11	Down	19.6464	17.6678	11.6487	3.41029	2.39997	6.81788	50S ribosomal protein L9 chloroplastic	RPL9	GO:0003735,GO:0005840,GO:0006412,GO:0009570,GO:0009941,GO:0019843	structural constituent of ribosome|ribosome|translation|chloroplast stroma|chloroplast envelope|rRNA binding	path:zma03010	Ribosome
Zm00001d043325	551.634	882.018	221.25	0.250846	-1.99513	4.53252e-20	8.13213e-18	Down	8.16837	8.01202	7.97404	2.54232	2.62012	3.40187	plastid transcriptionally active chromosome 12 homolog	PTAC12 {ECO:0000303|PubMed:16326926}; Synonyms=HMR {ECO:0000303|PubMed:20603003}, PAP5 {ECO:0000303|PubMed:21949211}, TAC12 {ECO:0000303|PubMed:16326926}; At2g34640 {ECO:0000312|Araport:AT2G34640}; T31E10.2 {ECO:0000312|EMBL:AAC26686.1}	GO:0000427,GO:0005634,GO:0009295,GO:0009416,GO:0009507,GO:0009508,GO:0009585,GO:0009637,GO:0010114,GO:0010218,GO:0042793,GO:0045893,GO:0090228	plastid-encoded plastid RNA polymerase complex|nucleus|nucleoid|response to light stimulus|chloroplast|plastid chromosome|red, far-red light phototransduction|response to blue light|response to red light|response to far red light|transcription from plastid promoter|positive regulation of transcription, DNA-templated|positive regulation of red or far-red light signaling pathway
Zm00001d007655	39.4097	63.0087	15.8108	0.25093	-1.99464	4.30439e-05	0.00051872	Down	0.647414	0.357585	0.547535	0.360217	0.0708591	0.14445
Zm00001d046098	15.5927	24.9187	6.26675	0.251488	-1.99144	0.00844117	0.0416003	Down	0.248388	0.0931019	0.12227	0.0635446	0	0.0319939	Alphaalpha-trehalose-phosphate synthase [UDP-forming] 5	TPS6; At1g68020; T23K23.13	GO:0003825,GO:0004805,GO:0005737,GO:0005992,GO:0070413	alpha,alpha-trehalose-phosphate synthase (UDP-forming) activity|trehalose-phosphatase activity|cytoplasm|trehalose biosynthetic process|trehalose metabolism in response to stress	path:zma00500	Starch and sucrose metabolism
Zm00001d036409	23.9681	38.2889	9.64737	0.251963	-1.98872	0.0012523	0.00895948	Down	0.703467	0.529258	0.989167	0.225413	0.177468	0.252817	OSJNBa0013K16.15 protein%3B protein
Zm00001d026056	1056.84	1687.77	425.917	0.252355	-1.98647	7.13394e-23	1.66101e-20	Down	29.9109	26.3415	28.9909	7.10893	11.5487	11.9537	hydroxylase3	BHY	GO:0005506,GO:0016021,GO:0016117,GO:0016491,GO:0016787,GO:0031969	iron ion binding|integral component of membrane|carotenoid biosynthetic process|oxidoreductase activity|hydrolase activity|chloroplast membrane	path:zma00906	Carotenoid biosynthesis
Zm00001d003945	3987.78	6366.92	1608.65	0.252657	-1.98475	1.38577e-16	1.60103e-14	Down	29.9536	41.4812	32.9218	11.0397	10.3748	15.0081	mouse DNA EBV homolog1	HIPP07 {ECO:0000303|PubMed:21072340, ECO:0000303|PubMed:23368984}; Synonyms=FP3 {ECO:0000303|PubMed:8837031}; At5g63530 {ECO:0000312|Araport:AT5G63530}; MLE2.16 {ECO:0000312|EMBL:BAB08818.1}	GO:0005737,GO:0005886,GO:0030001,GO:0046914,GO:0046916	cytoplasm|plasma membrane|metal ion transport|transition metal ion binding|cellular transition metal ion homeostasis
Zm00001d048693	60.5259	96.5612	24.4907	0.253629	-1.97921	1.33903e-06	2.41524e-05	Down	1.23587	1.41297	1.52211	0.299152	0.464538	0.665139	ATA15 protein
Zm00001d039087	44.2033	70.5177	17.8888	0.253678	-1.97893	0.000671429	0.00537937	Down	1.4094	1.99407	2.58045	0.255324	1.72671	0.391342	Phospholipase A1-IIgamma	Os05g0574000, LOC_Os05g49830; OJ1268_B08.3, OJ1735_C10.21, OsJ_19631	GO:0005737,GO:0008970,GO:0016042	cytoplasm|phosphatidylcholine 1-acylhydrolase activity|lipid catabolic process
Zm00001d003086	107.857	172.061	43.653	0.253706	-1.97877	1.75238e-09	6.08763e-08	Down	2.49271	2.63231	2.62191	0.866372	1.15698	0.699498	Pyridoxal reductase chloroplastic	At1g06690; F12K11.2, F4H5.17	GO:0009507,GO:0009535,GO:0009941,GO:0010287,GO:0016491	chloroplast|chloroplast thylakoid membrane|chloroplast envelope|plastoglobule|oxidoreductase activity
Zm00001d041119	7254.82	11573.1	2936.54	0.253739	-1.97858	3.9862e-11	1.99317e-09	Down	140.24	138.843	82.7778	44.6407	34.6027	49.8088	Heat shock 70 kDa protein 6 chloroplastic	HSP70; Synonyms=ST70	GO:0005524,GO:0006457,GO:0009570,GO:0051082	ATP binding|protein folding|chloroplast stroma|unfolded protein binding	path:zma03040,path:zma04141,path:zma04144	Spliceosome|Protein processing in endoplasmic reticulum|Endocytosis
Zm00001d012304	95.4028	152.098	38.7081	0.254495	-1.97429	2.43107e-05	0.000315471	Down	2.46957	2.21746	3.36299	0.615832	1.31522	0.930052	Putative cytochrome P450 superfamily protein	CYP94C1; At2g27690; F15K20.21	GO:0005506,GO:0005789,GO:0009611,GO:0016021,GO:0018685,GO:0020037,GO:0043231	iron ion binding|endoplasmic reticulum membrane|response to wounding|integral component of membrane|alkane 1-monooxygenase activity|heme binding|intracellular membrane-bounded organelle
Zm00001d017622	122.204	194.687	49.7212	0.255391	-1.96922	0.000874844	0.00670106	Down	4.60958	8.95262	8.33977	1.04808	5.87899	0.987211	OSJNBa0088A01.13 protein%3B protein
Zm00001d027957	41.499	66.089	16.9091	0.255853	-1.96661	3.67402e-05	0.000450408	Down	0.390313	0.562184	0.491412	0.333054	0.151922	0.243913	MADS-transcription factor 68	MADS47; Synonyms=MDP; Os03g0186600, LOC_Os03g08754	GO:0000977,GO:0003700,GO:0005634,GO:0006351,GO:0009742,GO:0045944,GO:0046983	RNA polymerase II regulatory region sequence-specific DNA binding|DNA binding transcription factor activity|nucleus|transcription, DNA-templated|brassinosteroid mediated signaling pathway|positive regulation of transcription from RNA polymerase II promoter|protein dimerization activity
Zm00001d013830	169.535	269.879	69.1902	0.256375	-1.96367	4.34203e-12	2.59679e-10	Down	5.64315	6.83454	5.05768	1.14452	3.82571	1.59876	cytochrome P450 family 76 subfamily C polypeptide 7	CYP76B6; Synonyms=G10H	GO:0005506,GO:0005789,GO:0016021,GO:0016099,GO:0016709,GO:0020037,GO:0102811	iron ion binding|endoplasmic reticulum membrane|integral component of membrane|monoterpenoid biosynthetic process|oxidoreductase activity, acting on paired donors, with incorporation or reduction of molecular oxygen, NAD(P)H as one donor, and incorporation of one atom of oxygen|heme binding|geraniol 10-hydroxylase activity
Zm00001d013801	384.044	610.979	157.109	0.257144	-1.95935	0.0001528	0.00154528	Down	14.3376	11.44	5.64912	3.23795	4.07057	3.44609	myb domain protein 101	GAM1; Os01g0812000, LOC_Os01g59660; OsJ_003732, P0425G02.18-1, P0425G02.18-2	GO:0000981,GO:0001135,GO:0003700,GO:0005634,GO:0006351,GO:0006357,GO:0009555,GO:0009739,GO:0009740,GO:0009789,GO:0010468,GO:0043068,GO:0043565,GO:0044212,GO:0045893,GO:0048235,GO:0080092,GO:0090406,GO:1901371,GO:1990019	RNA polymerase II transcription factor activity, sequence-specific DNA binding|transcription factor activity, RNA polymerase II transcription factor recruiting|DNA binding transcription factor activity|nucleus|transcription, DNA-templated|regulation of transcription from RNA polymerase II promoter|pollen development|response to gibberellin|gibberellic acid mediated signaling pathway|positive regu…
Zm00001d017742	58.3217	92.7368	23.9065	0.257789	-1.95574	3.02255e-06	5.03774e-05	Down	1.1033	1.6634	1.69743	0.350317	0.729256	0.312082	Growth-regulating factor 6	GRF4; Os02g0701300, LOC_Os02g47280; OJ1111_E07.19, OsJ_08054	GO:0005524,GO:0005634,GO:0006351,GO:0006355,GO:0032502	ATP binding|nucleus|transcription, DNA-templated|regulation of transcription, DNA-templated|developmental process
Zm00001d029526	115.087	182.972	47.2022	0.257975	-1.9547	9.30596e-09	2.77188e-07	Down	4.01719	3.93597	4.7896	0.730976	1.72987	1.78869	cytochrome P-450 18	CYP78A5; Synonyms=KLU; At1g13710; F21F23.15	GO:0005506,GO:0005783,GO:0008284,GO:0016020,GO:0016021,GO:0016709,GO:0020037,GO:0035265,GO:0040009,GO:0044550,GO:0046622,GO:0048437	iron ion binding|endoplasmic reticulum|positive regulation of cell proliferation|membrane|integral component of membrane|oxidoreductase activity, acting on paired donors, with incorporation or reduction of molecular oxygen, NAD(P)H as one donor, and incorporation of one atom of oxygen|heme binding|organ growth|regulation of growth rate|secondary metabolite biosynthetic process|positive regulation…
Zm00001d030698	126.375	200.857	51.8932	0.258359	-1.95255	8.8818e-08	2.12807e-06	Down	8.18623	5.86069	9.73904	1.67333	2.88211	3.73771	Expressed protein%3B Os12g0569100 protein
Zm00001d013736	2642.79	4200.17	1085.41	0.258421	-1.9522	4.67609e-25	1.38471e-22	Down	60.5508	57.4697	52.1763	18.3997	19.4521	23.4557	Serine/threonine-protein kinase SRK2E	SAPK10; Os03g0610900 {ECO:0000312|EMBL:BAF12567.1}, LOC_Os03g41460 {ECO:0000312|EMBL:ABF97579.1}; OsJ_11716 {ECO:0000312|EMBL:EAZ27768.1}, OSJNBb0007E22.11	GO:0004674,GO:0005524,GO:0005634,GO:0005737,GO:0006468,GO:0009738,GO:0035556	protein serine/threonine kinase activity|ATP binding|nucleus|cytoplasm|protein phosphorylation|abscisic acid-activated signaling pathway|intracellular signal transduction	path:zma04016,path:zma04075	MAPK signaling pathway - plant|Plant hormone signal transduction
Zm00001d021247	101.383	161.105	41.66	0.258589	-1.95127	6.2532e-06	9.55555e-05	Down	0.956096	1.65798	1.11353	0.460703	0.492636	0.56034	Protein INAPERTURATE POLLEN1
Zm00001d008620	21982.8	34927.5	9038.15	0.258769	-1.95027	7.35335e-27	2.46467e-24	Down	1649.12	1574.69	1290.75	479.863	600.679	537.413	Metallothionein-like protein 2A		GO:0046872	metal ion binding
Zm00001d048247	459.499	729.527	189.471	0.259718	-1.94498	7.82031e-17	9.39083e-15	Down	7.63045	8.64647	5.33117	3.06159	1.75807	3.18147	leucine-rich transmembrane protein kinase2	SRF6; At1g53730; F22G10.3, F22G10.31
Zm00001d029460	148.15	235.195	61.1059	0.259809	-1.94447	0.0101443	0.0480007	Down	13.0659	13.6992	3.91517	2.06494	7.44704	1.71075	Ids4-like protein	SPX5; Os03g0406100, LOC_Os03g29250; OsJ_11210, OSJNBa0002D18.21, OSJNBb0074M06.1	GO:0005634,GO:0005783,GO:0016036,GO:0070417	nucleus|endoplasmic reticulum|cellular response to phosphate starvation|cellular response to cold
Zm00001d014486	1349.93	2142.07	557.787	0.260396	-1.94122	6.8707e-23	1.61203e-20	Down	61.6586	64.9335	60.1293	22.1518	24.2703	20.65	Phosphosulfolactate synthase-related protein	HSA32 {ECO:0000303|PubMed:16500991}; At4g21320 {ECO:0000312|Araport:AT4G21320}; T6K22.50 {ECO:0000312|EMBL:CAA20197.1}	GO:0003824,GO:0009408,GO:0010286,GO:0010608	catalytic activity|response to heat|heat acclimation|posttranscriptional regulation of gene expression
Zm00001d051324	115.161	182.645	47.676	0.26103	-1.93771	1.21727e-09	4.37315e-08	Down	0.965275	0.933233	0.869473	0.302073	0.317253	0.365827	SNF2 domain-containing protein CLASSY 4	CLSY3; Synonyms=CHR31 {ECO:0000303|PubMed:16547115}; At1g05490; T25N20.14	GO:0003677,GO:0004386,GO:0005524,GO:0005634	DNA binding|helicase activity|ATP binding|nucleus	path:zma03440	Homologous recombination
Zm00001d029720	190.392	301.858	78.9254	0.261465	-1.93531	6.4968e-08	1.60452e-06	Down	7.14321	11.2349	12.3666	2.67831	6.42405	1.11237	ABC-type Co2+ transport system%252C permease component	PAM68; At4g19100; T18B16.70	GO:0009507,GO:0009535,GO:0016021	chloroplast|chloroplast thylakoid membrane|integral component of membrane
Zm00001d026638	89.6763	142.165	37.1871	0.261576	-1.9347	0.000805904	0.00626874	Down	1.50193	1.27539	1.92124	0.103449	1.13393	0.596793	Calcium-binding EF hand family protein
Zm00001d027616	441.07	699.212	182.928	0.26162	-1.93446	6.8754e-18	9.53212e-16	Down	11.6213	11.3738	8.98858	3.50669	4.53914	3.79745	RPM1 interacting protein 13
Zm00001d032186	1193.34	1891.6	495.092	0.261733	-1.93383	0.00092074	0.00697207	Down	74.2727	41.7006	85.8829	17.5159	42.5549	18.1326	Ribonuclease 1	RNS3; At1g26820; T24P13.23, T2P11.1	GO:0003723,GO:0004540,GO:0005576,GO:0005618,GO:0005886,GO:0009611,GO:0009718,GO:0016036,GO:0033897	RNA binding|ribonuclease activity|extracellular region|cell wall|plasma membrane|response to wounding|anthocyanin-containing compound biosynthetic process|cellular response to phosphate starvation|ribonuclease T2 activity
Zm00001d036875	77.3412	122.59	32.0921	0.261784	-1.93355	1.98846e-07	4.38539e-06	Down	2.04841	1.67916	2.40715	0.906392	0.728933	0.600408	Protein NUCLEAR FUSION DEFECTIVE 4	NFD4 {ECO:0000303|PubMed:16698901}; At1g31470 {ECO:0000312|Araport:AT1G31470}; T8E3.15 {ECO:0000312|EMBL:AAG51261.1}	GO:0000741,GO:0009651,GO:0010197,GO:0016021	karyogamy|response to salt stress|polar nucleus fusion|integral component of membrane
Zm00001d032213	61.7448	97.8674	25.6221	0.261804	-1.93344	0.000889367	0.00678165	Down	2.28342	1.35494	2.91421	0.707229	1.05839	0.92	Transcription factor AIG1	BHLH30; Synonyms=EN53; At1g68810; F14K14.8, T6L1.1	GO:0003677,GO:0003700,GO:0005634,GO:0006351,GO:0006355,GO:0046983	DNA binding|DNA binding transcription factor activity|nucleus|transcription, DNA-templated|regulation of transcription, DNA-templated|protein dimerization activity
Zm00001d043599	31.4437	49.8331	13.0543	0.26196	-1.93258	0.000380169	0.00334551	Down	0.349954	0.350755	0.536382	0.112171	0.115731	0.227161	ABC transporter B family member 15	ABCB8; Synonyms=MDR22, PGP8; At3g30875; MJI6.16	GO:0005524,GO:0016021,GO:0042626	ATP binding|integral component of membrane|ATPase activity, coupled to transmembrane movement of substances	path:zma02010	ABC transporters
Zm00001d043730	27.2493	43.1604	11.3381	0.262696	-1.92853	0.00697663	0.0358662	Down	0.713145	1.19841	0.435447	0.139638	0.497477	0.184538	Dehydrin Xero 1	RAB25; Os01g0702500, LOC_Os01g50700; P0421H07.13
Zm00001d016738	29.6796	47.0052	12.3539	0.26282	-1.92785	0.000441793	0.00379261	Down	3.73153	1.86952	2.48918	0	1.03876	1.17562			GO:0046910,GO:0048046	pectinesterase inhibitor activity|apoplast
Zm00001d009962	39.1886	62.0514	16.3257	0.263099	-1.92632	0.00462404	0.0258975	Down	0.176474	0	0	0	0	0	Sas10/Utp3/C1D family
Zm00001d002835	772.064	1222.3	321.831	0.2633	-1.92522	2.00766e-20	3.68889e-18	Down	5.71599	6.30311	6.80608	2.66068	2.7681	2.48391	Probable LRR receptor-like serine/threonine-protein kinase	At1g63430; F2K11.19	GO:0004674,GO:0005524,GO:0005886,GO:0016021	protein serine/threonine kinase activity|ATP binding|plasma membrane|integral component of membrane
Zm00001d015961	119.135	188.604	49.6653	0.26333	-1.92505	5.48923e-05	0.000638547	Down	3.77153	3.11857	4.61442	1.3874	1.07423	1.65096	Mediator of RNA polymerase II transcription subunit 33A	MED33A; Synonyms=MED24A, MED5_2, MED5A, RFR1; At3g23590; MDB19.7	GO:0006351,GO:0006355,GO:0009698,GO:0016592,GO:2000762	transcription, DNA-templated|regulation of transcription, DNA-templated|phenylpropanoid metabolic process|mediator complex|regulation of phenylpropanoid metabolic process
Zm00001d010535	56.6703	89.6999	23.6406	0.263552	-1.92384	6.56011e-06	9.95898e-05	Down	0.678751	1.22041	1.03981	0.180733	0.660168	0.375814	Riboflavin biosynthesis protein ribAB	RIBA3; Os05g0460600; OJ1281_H05.8, OsJ_18816	GO:0003935,GO:0005525,GO:0005737,GO:0008686,GO:0009231,GO:0009507,GO:0046872	GTP cyclohydrolase II activity|GTP binding|cytoplasm|3,4-dihydroxy-2-butanone-4-phosphate synthase activity|riboflavin biosynthetic process|chloroplast|metal ion binding	path:zma00740,path:zma00790	Riboflavin metabolism|Folate biosynthesis
Zm00001d035024	46.6974	73.913	19.4818	0.263577	-1.9237	0.00611884	0.0322891	Down	0.916688	0.687193	1.36641	0.301021	0.204344	0.427524
Zm00001d046500	559.191	885.087	233.295	0.263585	-1.92366	0.00279407	0.0171749	Down	22.5608	14.9642	7.16348	5.06546	5.8262	5.85346	SPX domain-containing protein 1	SPX1 {ECO:0000303|PubMed:19566645}; Os06g0603600 {ECO:0000312|EMBL:BAF19927.1}, LOC_Os06g40120 {ECO:0000305}; OsJ_21901 {ECO:0000312|EMBL:EAZ37570.1}, P0486H12.37 {ECO:0000312|EMBL:BAD35467.1}	GO:0005634,GO:0005783,GO:0016036,GO:0070417,GO:0080040	nucleus|endoplasmic reticulum|cellular response to phosphate starvation|cellular response to cold|positive regulation of cellular response to phosphate starvation
Zm00001d012968	45.8721	72.5693	19.1749	0.264229	-1.92014	0.000167899	0.0016741	Down	4.47226	1.78601	1.68583	0.701339	1.11859	0.65475	ZFP16-2	ZAT5; At2g28200; T3B23.13	GO:0003700,GO:0005634,GO:0006351,GO:0006355,GO:0043565,GO:0046872	DNA binding transcription factor activity|nucleus|transcription, DNA-templated|regulation of transcription, DNA-templated|sequence-specific DNA binding|metal ion binding
Zm00001d024809	215.712	341.197	90.2266	0.264441	-1.91898	1.2025e-08	3.53347e-07	Down	9.99545	10.5438	6.55621	2.76979	4.92078	1.72263	Putative MYB DNA-binding domain superfamily protein	SRM1 {ECO:0000303|PubMed:26243618}; At5g08520 {ECO:0000312|Araport:AT5G08520}	GO:0003677,GO:0003700,GO:0005634,GO:0006351,GO:0006355,GO:0008270	DNA binding|DNA binding transcription factor activity|nucleus|transcription, DNA-templated|regulation of transcription, DNA-templated|zinc ion binding
Zm00001d029237	1080.67	1708.87	452.463	0.264773	-1.91717	1.89373e-14	1.67617e-12	Down	9.50705	9.96453	12.0165	4.33486	4.0166	3.38311	Probable low-specificity L-threonine aldolase 1	THA2; At3g04520; T27C4.17	GO:0004793,GO:0005829,GO:0006545,GO:0006567,GO:0008732	threonine aldolase activity|cytosol|glycine biosynthetic process|threonine catabolic process|L-allo-threonine aldolase activity	path:zma00260	Glycine, serine and threonine metabolism
Zm00001d037494	17.1692	27.1336	7.20472	0.265527	-1.91307	0.00952267	0.0457043	Down	1.11266	1.29717	1.54374	0.184494	0.936905	0.17032	Sterile alpha motif (SAM) domain-containing protein
Zm00001d053715	118.086	186.599	49.5742	0.265673	-1.91228	5.9036e-08	1.47837e-06	Down	2.01824	3.68188	2.69439	0.645435	1.98123	0.969026	UDP-glycosyltransferase 84A1	GT2 {ECO:0000312|EMBL:AAU09443.1}	GO:0008152,GO:0047913	metabolic process|gallate 1-beta-glucosyltransferase activity
Zm00001d051636	870.777	1375.85	365.706	0.265804	-1.91157	1.23962e-06	2.25595e-05	Down	6.74404	6.59193	8.79869	2.65547	3.36115	2.74398	Delta(12)-fatty-acid desaturase	DES2 {ECO:0000303|PubMed:17178719}; Sb04g029900 {ECO:0000305}; SORBIDRAFT_04g029900 {ECO:0000312|EMBL:EES05625.1}	GO:0006636,GO:0016021,GO:0016717	unsaturated fatty acid biosynthetic process|integral component of membrane|oxidoreductase activity, acting on paired donors, with oxidation of a pair of donors resulting in the reduction of molecular oxygen to two molecules of water	path:zma01040	Biosynthesis of unsaturated fatty acids
Zm00001d017926	1333.69	2106.93	560.446	0.266001	-1.9105	1.8232e-22	4.05908e-20	Down	10.0238	9.24384	7.83562	3.3136	3.59228	3.44686	NHL domain-containing protein
Zm00001d041822	10345.9	16341.5	4350.25	0.266209	-1.90937	2.06018e-25	6.41199e-23	Down	1511.63	1703.16	1545.27	562.239	582.829	605.146	basal endosperm transfer layer9
Zm00001d016455	24.2979	38.3776	10.2181	0.266251	-1.90914	0.00146739	0.0101905	Down	0.569267	0.285183	0.476158	0.610633	0.133678	0.312323
Zm00001d028252	661.524	1044.42	278.625	0.266774	-1.90631	2.876e-13	2.09859e-11	Down	4.01062	3.99284	4.01448	1.10717	1.69277	1.9542	Caleosin	PXG; Os04g0511200, LOC_Os04g43200; OsJ_15434, OSJNBa0004N05.7	GO:0005783,GO:0005811,GO:0031090,GO:0046872,GO:1990137	endoplasmic reticulum|lipid droplet|organelle membrane|metal ion binding|plant seed peroxidase activity	path:zma00073	Cutin, suberine and wax biosynthesis
Zm00001d016152	20.8329	32.8796	8.78626	0.267225	-1.90387	0.00345837	0.0204149	Down	1.02306	0.307905	0.573333	0.236504	0.203414	0.310896	sodium/calcium exchanger family protein / calcium-binding EF hand family protein		GO:0005432,GO:0005509,GO:0005886,GO:0016021,GO:0055074	calcium:sodium antiporter activity|calcium ion binding|plasma membrane|integral component of membrane|calcium ion homeostasis
Zm00001d016568	1396.64	2203.67	589.608	0.267557	-1.90208	3.08897e-22	6.76763e-20	Down	57.3346	67.0128	68.7485	21.721	32.607	30.7161
Zm00001d023248	40.0395	63.1445	16.9346	0.268188	-1.89869	0.00504555	0.0277687	Down	2.83458	2.3918	0.730211	0.404896	1.41181	0.410066	Scarecrow-like protein 3	SCL3; At1g50420; F11F12.22	GO:0000989,GO:0003700,GO:0005634,GO:0006351,GO:0006355,GO:0009739,GO:0043565	transcription factor activity, transcription factor binding|DNA binding transcription factor activity|nucleus|transcription, DNA-templated|regulation of transcription, DNA-templated|response to gibberellin|sequence-specific DNA binding
Zm00001d034104	41.5564	65.5361	17.5767	0.268199	-1.89862	0.00138672	0.00973003	Down	2.4587	1.5241	1.94463	0.294412	1.35003	0.608914	Cytochrome P450 CYP81A4	CYP81E1; Synonyms=CYP91A4	GO:0005506,GO:0005789,GO:0016021,GO:0020037,GO:0048000	iron ion binding|endoplasmic reticulum membrane|integral component of membrane|heme binding|isoflavone 3'-hydroxylase activity
Zm00001d019192	206.867	326.221	87.5132	0.268264	-1.89828	0.000215232	0.00206405	Down	6.49316	7.79487	11.0189	0.531703	7.34717	2.66063	Trypsin/factor XIIA inhibitor		GO:0004867,GO:0005576,GO:0015066	serine-type endopeptidase inhibitor activity|extracellular region|alpha-amylase inhibitor activity
Zm00001d042880	214.617	338.409	90.8244	0.268387	-1.89762	7.48932e-06	0.000111105	Down	2.86229	2.36821	1.4359	0.701576	0.965336	0.940901	regulator of chromosome condensation1	UVR8; At5g63860; MGI19.7	GO:0000079,GO:0000209,GO:0003723,GO:0004842,GO:0005737,GO:0005829,GO:0032020,GO:0032480,GO:0042296,GO:0045087,GO:0048471,GO:0050688,GO:0051607,GO:0061630	regulation of cyclin-dependent protein serine/threonine kinase activity|protein polyubiquitination|RNA binding|ubiquitin-protein transferase activity|cytoplasm|cytosol|ISG15-protein conjugation|negative regulation of type I interferon production|ISG15 transferase activity|innate immune response|perinuclear region of cytoplasm|regulation of defense response to virus|defense response to virus|ubiqu…
Zm00001d044202	49.8568	78.6043	21.1093	0.268551	-1.89673	0.000489547	0.00412249	Down	0.842275	1.31	1.44915	0.189983	0.974422	0.352032	alpha/beta-Hydrolases superfamily protein
Zm00001d030985	180.929	285.168	76.6899	0.268929	-1.89471	7.68808e-12	4.38935e-10	Down	3.28512	3.28793	3.50175	0.937263	1.2436	1.49375	E3 ubiquitin protein ligase DRIP2	DRIP2; At2g30580; T6B20.7	GO:0004842,GO:0009414,GO:0016567,GO:0046872,GO:0051865	ubiquitin-protein transferase activity|response to water deprivation|protein ubiquitination|metal ion binding|protein autoubiquitination
Zm00001d040197	214.543	338.112	90.9747	0.269067	-1.89396	1.84358e-08	5.16829e-07	Down	13.9794	13.0465	16.4833	4.88199	7.24836	5.98746
Zm00001d053206	99.3726	156.604	42.1413	0.269095	-1.89382	0.0103981	0.0489733	Down	3.88218	1.45684	4.99423	1.00063	1.09416	1.21439	Putative glycogen synthase kinase family protein	ASK1; At5g26751; F2P16.21	GO:0004672,GO:0004674,GO:0005524,GO:0005829,GO:0009651,GO:0009933,GO:0042538,GO:1901002	protein kinase activity|protein serine/threonine kinase activity|ATP binding|cytosol|response to salt stress|meristem structural organization|hyperosmotic salinity response|positive regulation of response to salt stress
Zm00001d043513	95.505	150.463	40.5467	0.269479	-1.89176	2.29441e-08	6.25957e-07	Down	1.15395	1.60463	0.989497	0.567596	0.500719	0.580883
Zm00001d047799	441.665	695.739	187.59	0.269627	-1.89096	2.03833e-09	6.97768e-08	Down	3.74509	5.7531	4.51352	1.35738	1.86727	2.01206	Heat shock 70 kDa protein 5	HSP70	GO:0005524	ATP binding	path:zma03040,path:zma04141,path:zma04144	Spliceosome|Protein processing in endoplasmic reticulum|Endocytosis
Zm00001d034376	42.8128	67.4054	18.2201	0.270306	-1.88733	6.74901e-05	0.000767243	Down	0.7255	0.657816	0.856116	0.1619	0.392887	0.410371	Calcium-dependent protein kinase 20	CPK11 {ECO:0000303|PubMed:15695435}; Os03g0789000 {ECO:0000312|EMBL:BAF13421.1}, LOC_Os03g57510 {ECO:0000312|EMBL:ABF99263.1}; OsJ_12886 {ECO:0000312|EMBL:EAZ28850.1}, OSJNBa0087O09.4 {ECO:0000312|EMBL:AAO24908.1}, OSJNBb0024J04.26 {ECO:0000312|EMBL:AAT75264.1}	GO:0004683,GO:0005509,GO:0005516,GO:0005524,GO:0005634,GO:0005737,GO:0009738,GO:0009931,GO:0016020,GO:0018105,GO:0035556,GO:0046777	calmodulin-dependent protein kinase activity|calcium ion binding|calmodulin binding|ATP binding|nucleus|cytoplasm|abscisic acid-activated signaling pathway|calcium-dependent protein serine/threonine kinase activity|membrane|peptidyl-serine phosphorylation|intracellular signal transduction|protein autophosphorylation	path:zma04626	Plant-pathogen interaction
Zm00001d022206	633.998	998.121	269.874	0.270382	-1.88693	3.97978e-19	6.49131e-17	Down	15.6704	15.3431	12.7851	5.83249	4.52113	5.78429	4-alpha-glucanotransferase DPE1 chloroplastic/amyloplastic	DPE1; Os07g0627000, LOC_Os07g43390; OJ1339_F05.134, P0506F02.102	GO:0000025,GO:0004134,GO:0005983,GO:0006006,GO:0009501,GO:0009507,GO:0102500	maltose catabolic process|4-alpha-glucanotransferase activity|starch catabolic process|glucose metabolic process|amyloplast|chloroplast|beta-maltose 4-alpha-glucanotransferase activity	path:zma00500	Starch and sucrose metabolism
Zm00001d007169	522.641	822.651	222.631	0.270626	-1.88563	7.66131e-18	1.04788e-15	Down	7.87006	8.65181	8.73763	2.94301	3.00569	3.68893	PAP/OAS1 substrate-binding domain superfamily
Zm00001d032576	47.5158	74.7834	20.2482	0.270757	-1.88493	2.95847e-05	0.000374783	Down	1.6561	1.52872	1.36169	0.120849	1.16487	0.414155	Protochlorophyllide reductase C chloroplastic	PORB; Os10g0496900, LOC_Os10g35370; OSJNBa0017E08.8	GO:0009507,GO:0015979,GO:0015995,GO:0016630	chloroplast|photosynthesis|chlorophyll biosynthetic process|protochlorophyllide reductase activity	path:zma00860	Porphyrin and chlorophyll metabolism
Zm00001d041962	447.69	704.289	191.09	0.271324	-1.88191	8.36367e-13	5.7455e-11	Down	9.5934	9.59674	10.0657	3.62214	2.78097	4.24504	Glycerol-3-phosphate dehydrogenase [NAD(+)] 1 chloroplastic	GPDH	GO:0004367,GO:0005975,GO:0009331,GO:0042803,GO:0046168,GO:0051287	glycerol-3-phosphate dehydrogenase [NAD+] activity|carbohydrate metabolic process|glycerol-3-phosphate dehydrogenase complex|protein homodimerization activity|glycerol-3-phosphate catabolic process|NAD binding	path:zma00564	Glycerophospholipid metabolism
Zm00001d013507	1496.92	2354.32	639.509	0.271632	-1.88028	0.000122041	0.00127609	Down	29.4321	33.171	13.1628	9.85085	7.88279	10.4202	Heat shock 70 kDa protein 6 chloroplastic	HSP70; Synonyms=ST70	GO:0005524,GO:0006457,GO:0009570,GO:0051082	ATP binding|protein folding|chloroplast stroma|unfolded protein binding	path:zma03040,path:zma04141,path:zma04144	Spliceosome|Protein processing in endoplasmic reticulum|Endocytosis
Zm00001d042344	4608.68	7245.8	1971.57	0.272098	-1.8778	3.63068e-24	9.71399e-22	Down	55.2099	48.3095	49.5672	17.5835	17.5341	24.4304	stearoyl-acyl-carrier-protein desaturase1	SSI2; Os01g0919900, LOC_Os01g69080; B1793G04.1, OsJ_04566, P0678F11.28	GO:0006633,GO:0006952,GO:0009507,GO:0045300,GO:0046872,GO:0102786	fatty acid biosynthetic process|defense response|chloroplast|acyl-[acyl-carrier-protein] desaturase activity|metal ion binding|stearoyl-[acp] desaturase activity	path:zma00061,path:zma01040	Fatty acid biosynthesis|Biosynthesis of unsaturated fatty acids
Zm00001d034523	76.0223	119.488	32.5565	0.272466	-1.87585	4.58618e-07	9.19074e-06	Down	1.73957	1.62127	1.67523	0.453643	0.978031	0.803912	Pheophorbide a oxygenase	PTC52; Synonyms=ACD1-like, TIC55-IV; At4g25650; L73G19.30	GO:0009507,GO:0009536,GO:0009706,GO:0009941,GO:0010277,GO:0015031,GO:0016021,GO:0046872,GO:0051537	chloroplast|plastid|chloroplast inner membrane|chloroplast envelope|chlorophyllide a oxygenase [overall] activity|protein transport|integral component of membrane|metal ion binding|2 iron, 2 sulfur cluster binding
Zm00001d029027	384.21	603.729	164.692	0.272791	-1.87413	2.39835e-09	8.02252e-08	Down	24.9001	27.5804	14.7476	8.05391	8.26012	8.30344	ycf54 homolog	ycf54
Zm00001d025892	426.988	670.554	183.421	0.273536	-1.8702	2.69225e-06	4.52681e-05	Down	3.54255	4.18435	4.90763	0.742875	3.34984	1.45356	ATPase	Lace1	GO:0005524,GO:0005739,GO:0006123,GO:0007005,GO:0016787,GO:0031966,GO:0035694	ATP binding|mitochondrion|mitochondrial electron transport, cytochrome c to oxygen|mitochondrion organization|hydrolase activity|mitochondrial membrane|mitochondrial protein catabolic process
Zm00001d021709	4331.76	6802.71	1860.81	0.273539	-1.87018	5.80571e-24	1.5135e-21	Down	171.527	167.113	146.875	53.7511	62.1397	69.1869	isopentenyl pyrophosphate isomerase1	IPI1	GO:0004452,GO:0005739,GO:0005829,GO:0009240,GO:0009507,GO:0009908,GO:0015979,GO:0015995,GO:0016787,GO:0046872,GO:0050992	isopentenyl-diphosphate delta-isomerase activity|mitochondrion|cytosol|isopentenyl diphosphate biosynthetic process|chloroplast|flower development|photosynthesis|chlorophyll biosynthetic process|hydrolase activity|metal ion binding|dimethylallyl diphosphate biosynthetic process	path:zma00900	Terpenoid backbone biosynthesis
Zm00001d051626	27.2946	42.8467	11.7424	0.274057	-1.86745	0.00130168	0.00922535	Down	0.334134	0.772752	0.613764	0.150166	0.307374	0.228421	3-hydroxy-3-methylglutaryl-coenzyme A reductase 2	HMG1; OsI_008506	GO:0004420,GO:0005789,GO:0008299,GO:0015936,GO:0016021,GO:0050661	hydroxymethylglutaryl-CoA reductase (NADPH) activity|endoplasmic reticulum membrane|isoprenoid biosynthetic process|coenzyme A metabolic process|integral component of membrane|NADP binding	path:zma00900	Terpenoid backbone biosynthesis
Zm00001d047860	74.4221	116.826	32.0185	0.27407	-1.86738	6.72658e-07	1.29689e-05	Down	4.97373	4.25495	2.9671	0.944494	3.0421	0.873409	Putative AP2/EREBP transcription factor superfamily protein	ERF012; At1g21910; T26F17.14	GO:0003677,GO:0003700,GO:0005634,GO:0006351,GO:0009873	DNA binding|DNA binding transcription factor activity|nucleus|transcription, DNA-templated|ethylene-activated signaling pathway
Zm00001d048633	443.353	695.883	190.823	0.274217	-1.86661	1.10388e-16	1.29998e-14	Down	44.6239	37.8763	29.1321	9.18946	19.277	14.7526	Putative uncharacterized protein [Source:UniProtKB/TrEMBL%3BAcc:B6UGI2]
Zm00001d016571	105.285	165.158	45.4119	0.274961	-1.8627	1.3179e-08	3.82465e-07	Down	0	0	0	0	0	0	Sm-like protein LSM6A	LSM6B {ECO:0000303|PubMed:23221597}; At2g43810 {ECO:0000312|Araport:AT2G43810}	GO:0000398,GO:0000932,GO:0003723,GO:0005681,GO:0005688,GO:0005730,GO:0005732,GO:0030490,GO:0046540	mRNA splicing, via spliceosome|P-body|RNA binding|spliceosomal complex|U6 snRNP|nucleolus|small nucleolar ribonucleoprotein complex|maturation of SSU-rRNA|U4/U6 x U5 tri-snRNP complex
Zm00001d043453	312.039	489.468	134.61	0.275013	-1.86243	5.79585e-05	0.000669883	Down	23.9767	20.367	32.6214	9.56727	12.5597	7.36283	Early nodulin-like protein 3	ENODL1; Os01g0748150, LOC_Os01g54430; P0481E12.22	GO:0005773,GO:0009055,GO:0032578,GO:0046658	vacuole|electron transfer activity|aleurone grain membrane|anchored component of plasma membrane
Zm00001d027674	54.1165	84.8869	23.346	0.275025	-1.86237	1.08645e-05	0.000154705	Down	2.5479	1.57755	1.91146	0.508735	0.741198	0.621522
Zm00001d023539	153.482	240.729	66.235	0.275144	-1.86174	1.14737e-10	5.29522e-09	Down	4.36619	5.07236	3.41526	1.39667	2.30637	1.35174	GATA transcription factor 14	GATA6; At3g51080; F24M12.120	GO:0000977,GO:0001085,GO:0001228,GO:0003682,GO:0003700,GO:0005634,GO:0005667,GO:0008270,GO:0009416,GO:0030154	RNA polymerase II regulatory region sequence-specific DNA binding|RNA polymerase II transcription factor binding|transcriptional activator activity, RNA polymerase II transcription regulatory region sequence-specific DNA binding|chromatin binding|DNA binding transcription factor activity|nucleus|transcription factor complex|zinc ion binding|response to light stimulus|cell differentiation
Zm00001d032366	72.8825	114.286	31.4795	0.275446	-1.86016	7.44059e-07	1.41752e-05	Down	9.44255	6.35172	6.77227	2.19961	3.06099	2.25179
Zm00001d022602	613.77	962.371	265.169	0.275537	-1.85968	2.12296e-18	3.20556e-16	Down	13.1214	12.9002	13.1827	5.06835	4.26789	5.77521	universal stress family protein
Zm00001d031070	93.3815	146.416	40.3474	0.275568	-1.85952	0.00115315	0.00838868	Down	0.677195	0.421139	0.657667	0.317122	0.150156	0.232491	DNA polymerase eta	POLH; Synonyms=RAD30; At5g44740; K23L20.8, T19K24.15	GO:0003684,GO:0003887,GO:0005634,GO:0006260,GO:0009650,GO:0010224,GO:0042276,GO:0046872	damaged DNA binding|DNA-directed DNA polymerase activity|nucleus|DNA replication|UV protection|response to UV-B|error-prone translesion synthesis|metal ion binding
Zm00001d003593	97.5854	152.931	42.2396	0.2762	-1.85622	3.71528e-07	7.64125e-06	Down	11.6458	9.35814	5.84581	2.6585	4.18737	5.72568	Expressed protein%3B protein
Zm00001d014314	214.307	335.785	92.8296	0.276456	-1.85488	2.90823e-07	6.15528e-06	Down	5.1918	7.43962	3.96847	2.57609	1.28759	2.28275	Tetratricopeptide repeat-like superfamily protein	At1g62930; F16P17.7
Zm00001d029476	37.6413	58.9276	16.355	0.277544	-1.84921	0.0012807	0.00910638	Down	0.244133	0.278144	0.174162	0.0716397	0.32568	0.141815	MOB kinase activator-like 2A	MOB1A {ECO:0000303|PubMed:19468312}; At5g45550 {ECO:0000312|Araport:AT5G45550}; MFC19.22 {ECO:0000312|EMBL:BAB09183.1}	GO:0005634,GO:0005737,GO:0005769,GO:0005802,GO:0005886,GO:0008283,GO:0009553,GO:0009554,GO:0009556,GO:0009705,GO:0010449,GO:0035265,GO:0046872,GO:0048229,GO:0048364,GO:0051301	nucleus|cytoplasm|early endosome|trans-Golgi network|plasma membrane|cell proliferation|embryo sac development|megasporogenesis|microsporogenesis|plant-type vacuole membrane|root meristem growth|organ growth|metal ion binding|gametophyte development|root development|cell division
Zm00001d022443	395.535	618.78	172.289	0.278433	-1.8446	0.000121319	0.00126899	Down	18.0081	20.4268	8.22938	5.5504	6.64286	5.86169	F-box domain containing protein-like
Zm00001d012475	302.899	473.75	132.048	0.27873	-1.84306	3.27392e-14	2.74335e-12	Down	13.1436	14.9499	13.6739	3.98899	7.91447	5.14848	AT-rich element binding factor 3	PYL6; Synonyms=ABIP5, RCAR9; At2g40330; T3G21, T7M7.15	GO:0004864,GO:0004872,GO:0005634,GO:0005737,GO:0005886,GO:0009738,GO:0010427	protein phosphatase inhibitor activity|receptor activity|nucleus|cytoplasm|plasma membrane|abscisic acid-activated signaling pathway|abscisic acid binding	path:zma04016,path:zma04075	MAPK signaling pathway - plant|Plant hormone signal transduction
Zm00001d006243	427.121	668.015	186.226	0.278775	-1.84282	2.235e-16	2.48795e-14	Down	0.858811	0.946142	0.983069	0.337801	0.432631	0.515344	Beta-galactosidase 11	Os09g0539200, LOC_Os09g36810; OsJ_028990	GO:0004565,GO:0005618,GO:0005773,GO:0005975,GO:0030246,GO:0048046	beta-galactosidase activity|cell wall|vacuole|carbohydrate metabolic process|carbohydrate binding|apoplast
Zm00001d024716	96.7661	151.332	42.2007	0.278862	-1.84238	4.40927e-08	1.13683e-06	Down	1.46765	1.14793	0.920263	0.411121	0.522767	0.293849
Zm00001d011035	446.094	697.51	194.678	0.279104	-1.84113	2.20547e-16	2.46407e-14	Down	20.012	17.474	15.5484	4.80443	8.02939	5.61894	Glutathione S-transferase DHAR2	DHAR2; Synonyms=DHAR; At1g75270; F22H5.1	GO:0004364,GO:0005829,GO:0005886,GO:0006749,GO:0010731,GO:0043295,GO:0045174,GO:0080151	glutathione transferase activity|cytosol|plasma membrane|glutathione metabolic process|protein glutathionylation|glutathione binding|glutathione dehydrogenase (ascorbate) activity|positive regulation of salicylic acid mediated signaling pathway	path:zma00053,path:zma00480	Ascorbate and aldarate metabolism|Glutathione metabolism
Zm00001d042512	1814.65	2836.54	792.768	0.279484	-1.83916	9.58593e-21	1.80482e-18	Down	13.9047	11.0828	9.60637	4.35734	5.01386	4.58651	Ribonuclease 2	RNS2; At2g39780; T5I7.8	GO:0003723,GO:0004521,GO:0005622,GO:0005773,GO:0005783,GO:0010168,GO:0010507,GO:0016075,GO:0033897	RNA binding|endoribonuclease activity|intracellular|vacuole|endoplasmic reticulum|ER body|negative regulation of autophagy|rRNA catabolic process|ribonuclease T2 activity
Zm00001d006182	1153.3	1802.34	504.254	0.279778	-1.83765	1.05031e-09	3.81829e-08	Down	48.8818	49.9413	31.059	16.0926	15.3978	16.4201	aldolase like	rhmA {ECO:0000255|HAMAP-Rule:MF_01290}; ECIAI39_2389	GO:0016832,GO:0046872	aldehyde-lyase activity|metal ion binding
Zm00001d025616	219.982	343.756	96.2074	0.279871	-1.83716	1.69195e-12	1.11702e-10	Down	14.6663	12.2804	12.5419	3.97758	4.71152	5.77416	30S ribosomal protein 3 chloroplastic	PSRP3	GO:0003735,GO:0005840,GO:0006412,GO:0009507	structural constituent of ribosome|ribosome|translation|chloroplast
Zm00001d011640	53.1317	83.0211	23.2423	0.279956	-1.83673	1.63403e-05	0.000222399	Down	0.263994	0.261553	0.389899	0.134341	0.132905	0.139143		RBOHA; At5g07390; T2I1.100	GO:0004601,GO:0005509,GO:0016021,GO:0031226,GO:0050664	peroxidase activity|calcium ion binding|integral component of membrane|intrinsic component of plasma membrane|oxidoreductase activity, acting on NAD(P)H, oxygen as acceptor
Zm00001d037209	805.06	1257.94	352.177	0.279963	-1.83669	1.49166e-09	5.2537e-08	Down	26.9849	26.8566	15.1653	7.74135	10.6563	9.81193	Probable RNA-binding protein ARP1	ARP1 {ECO:0000303|PubMed:23040517}; At3g54770 {ECO:0000312|Araport:AT3G54770}; T5N23.130 {ECO:0000312|EMBL:CAB77597.1}	GO:0003729,GO:0005634,GO:0009414,GO:0009651,GO:0009737,GO:0010029	mRNA binding|nucleus|response to water deprivation|response to salt stress|response to abscisic acid|regulation of seed germination
Zm00001d051452	65.4641	102.277	28.6511	0.280133	-1.83582	2.59591e-06	4.38172e-05	Down	1.32346	1.77455	2.04553	0.738396	0.533486	0.789687	Protein kinase superfamily protein	CIPK9; Os03g0126800, LOC_Os03g03510; OJ1015F07.8, OsJ_008917	GO:0004674,GO:0005524,GO:0005622,GO:0018105,GO:0018107,GO:0035556	protein serine/threonine kinase activity|ATP binding|intracellular|peptidyl-serine phosphorylation|peptidyl-threonine phosphorylation|intracellular signal transduction
Zm00001d006750	1476.77	2306.23	647.304	0.280676	-1.83302	4.63492e-11	2.29496e-09	Down	113.739	107.792	132.941	35.195	48.5976	53.7201	GIR1
Zm00001d002959	21.8611	34.1212	9.60101	0.28138	-1.82941	0.00724502	0.0369223	Down	0.980863	0.400868	1.15297	0.217798	0.290332	0.294158	Putative GEM-like protein 8	At5g23370; MKD15.23
Zm00001d043299	67.8074	105.822	29.7924	0.281532	-1.82863	2.80524e-06	4.70124e-05	Down	4.87627	6.31515	7.18403	2.07997	2.85856	2.57399	Photosystem II reaction center W protein chloroplastic	PSBW; Os01g0773700, LOC_Os01g56680; P0490D09.17	GO:0009523,GO:0009535,GO:0015979,GO:0016021,GO:0042549	photosystem II|chloroplast thylakoid membrane|photosynthesis|integral component of membrane|photosystem II stabilization	path:zma00195	Photosynthesis
Zm00001d035776	1345.68	2099.61	591.746	0.281837	-1.82707	5.34839e-21	1.03905e-18	Down	13.1003	14.8406	11.4704	6.31867	3.19452	5.77947	Paired amphipathic helix protein Sin3-like 3	SNL4; At1g70060; F20P5.21	GO:0000118,GO:0000122,GO:0000785,GO:0001106,GO:0006351,GO:0016575	histone deacetylase complex|negative regulation of transcription from RNA polymerase II promoter|chromatin|RNA polymerase II transcription corepressor activity|transcription, DNA-templated|histone deacetylation
Zm00001d005174	48.8117	76.1292	21.4942	0.282338	-1.8245	4.02035e-05	0.000487574	Down	1.29195	1.32362	1.18879	0.404222	0.761357	0.371591	UDP-glycosyltransferase 76C1	Bx8	GO:0008152,GO:0047254	metabolic process|2,4-dihydroxy-7-methoxy-2H-1,4-benzoxazin-3(4H)-one 2-D-glucosyltransferase activity
Zm00001d007471	71.2371	111.094	31.3799	0.282462	-1.82387	0.00168829	0.0113951	Down	9.13547	6.50371	6.6223	0.821574	7.71929	0.786788
Zm00001d052405	302.431	471.429	133.433	0.283039	-1.82093	0.00103179	0.00767203	Down	3.61655	5.73348	2.05441	1.06111	2.91135	0.727467	WRI1 transcription factor2	WRI1; Synonyms=ASML1; At3g54320; T12E18.10, T12E18.20	GO:0003677,GO:0003700,GO:0005634,GO:0006109,GO:0006110,GO:0006351,GO:0006629,GO:0007275,GO:0008610,GO:0009744,GO:0009873,GO:0019432,GO:1901959	DNA binding|DNA binding transcription factor activity|nucleus|regulation of carbohydrate metabolic process|regulation of glycolytic process|transcription, DNA-templated|lipid metabolic process|multicellular organism development|lipid biosynthetic process|response to sucrose|ethylene-activated signaling pathway|triglyceride biosynthetic process|positive regulation of cutin biosynthetic process
Zm00001d002609	26.578	41.4275	11.7286	0.283111	-1.82056	0.00201248	0.0131525	Down	0.729741	0.944848	1.15935	0.471599	0.821535	0.0788369	Xyloglucan galactosyltransferase XLT2	XLT2 {ECO:0000303|PubMed:22474179}; Synonyms=GT18 {ECO:0000303|PubMed:15020758}; At5g62220 {ECO:0000312|Araport:AT5G62220}; MMI9.5 {ECO:0000312|EMBL:BAA97186.1}	GO:0000139,GO:0005794,GO:0006486,GO:0008378,GO:0009969,GO:0016021	Golgi membrane|Golgi apparatus|protein glycosylation|galactosyltransferase activity|xyloglucan biosynthetic process|integral component of membrane
Zm00001d044181	638.503	995.056	281.951	0.283352	-1.81933	4.31702e-14	3.53961e-12	Down	5.20202	6.753	5.87083	1.62775	3.9759	2.00181	S-type anion channel SLAH3	SLAH3; At5g24030; MZF18.9	GO:0005886,GO:0006821,GO:0006873,GO:0008308,GO:0009414,GO:0009651,GO:0016021	plasma membrane|chloride transport|cellular ion homeostasis|voltage-gated anion channel activity|response to water deprivation|response to salt stress|integral component of membrane
Zm00001d044978	158.059	246.312	69.8046	0.283399	-1.81909	0.000233397	0.0022122	Down	4.75017	2.02687	3.92915	1.4168	1.91193	1.50049	1-aminocyclopropane-1-carboxylate oxidase 1	ACO1; At2g19590; F3P11.19	GO:0006952,GO:0009693,GO:0009815,GO:0031418,GO:0046872,GO:0051365,GO:0071281,GO:0071398,GO:0071732	defense response|ethylene biosynthetic process|1-aminocyclopropane-1-carboxylate oxidase activity|L-ascorbic acid binding|metal ion binding|cellular response to potassium ion starvation|cellular response to iron ion|cellular response to fatty acid|cellular response to nitric oxide
Zm00001d008406	458.595	714.433	202.758	0.283803	-1.81704	4.79498e-16	5.1679e-14	Down	15.7486	14.4317	16.4643	4.91655	6.86384	5.99979	pfkB-like carbohydrate kinase family protein	slr0537	GO:0016301,GO:0016773	kinase activity|phosphotransferase activity, alcohol group as acceptor
Zm00001d004691	68.3365	106.455	30.2182	0.283859	-1.81675	1.5744e-05	0.000215287	Down	2.16152	1.93002	1.19285	0.493557	0.990535	0.417421	Serine carboxypeptidase-like 43	SCPL42; At5g42240; K5J14.4	GO:0004185,GO:0005576,GO:0005618,GO:0051603	serine-type carboxypeptidase activity|extracellular region|cell wall|proteolysis involved in cellular protein catabolic process
Zm00001d024035	331.569	516.493	146.645	0.283924	-1.81642	0.000113551	0.00119758	Down	4.16154	2.88238	4.75527	1.79974	0.997034	1.53825		KEG; At5g13530; T6I14.60, T6I14.70	GO:0004672,GO:0004674,GO:0004842,GO:0005524,GO:0005769,GO:0005802,GO:0006952,GO:0009737,GO:0009738,GO:0009788,GO:0016197,GO:0016567,GO:0032940,GO:0043621,GO:0045324,GO:0046872,GO:0048589	protein kinase activity|protein serine/threonine kinase activity|ubiquitin-protein transferase activity|ATP binding|early endosome|trans-Golgi network|defense response|response to abscisic acid|abscisic acid-activated signaling pathway|negative regulation of abscisic acid-activated signaling pathway|endosomal transport|protein ubiquitination|secretion by cell|protein self-association|late endosom…
Zm00001d008651	1399.63	2180.08	619.176	0.284015	-1.81596	7.33569e-21	1.39841e-18	Down	34.6294	36.359	26.7395	11.7813	11.9414	14.3875	Pyruvate decarboxylase isozyme 2	PDC1; Synonyms=PDC	GO:0000287,GO:0004737,GO:0030976	magnesium ion binding|pyruvate decarboxylase activity|thiamine pyrophosphate binding	path:zma00010	Glycolysis / Gluconeogenesis
Zm00001d031808	53.1196	82.7325	23.5068	0.28413	-1.81538	0.00245736	0.0154827	Down	1.39509	1.22573	2.36889	0.50444	0.969275	0.567369	NAD(P)-binding Rossmann-fold superfamily protein	fabG; MSMEG_3150, MSMEI_3069	GO:0016491	oxidoreductase activity
Zm00001d042362	1982.2	3086.15	878.258	0.284581	-1.81309	1.95838e-21	3.95579e-19	Down	20.7714	23.7931	20.1433	7.60867	8.42539	10.5144	Leucine-rich repeat receptor protein kinase EMS1	MSP1 {ECO:0000303|PubMed:12897248}; Os01g0917500 {ECO:0000312|EMBL:BAF07116.1}, LOC_Os01g68870 {ECO:0000305}; P0413C03.22 {ECO:0000312|EMBL:BAB86144.1}	GO:0004674,GO:0005524,GO:0005886,GO:0009554,GO:0009556,GO:0016021,GO:0048658	protein serine/threonine kinase activity|ATP binding|plasma membrane|megasporogenesis|microsporogenesis|integral component of membrane|anther wall tapetum development
Zm00001d018372	34.0519	53.0102	15.0936	0.284729	-1.81234	0.000495512	0.00416238	Down	0.750212	0.741129	0.705057	0.222671	0.463861	0.184543	RNA polymerase II C-terminal domain phosphatase-like 4	CPL4; At5g58003; MTI20	GO:0003723,GO:0005634,GO:0006351,GO:0008022,GO:0008420,GO:0009651,GO:0016591,GO:0046872,GO:0070940	RNA binding|nucleus|transcription, DNA-templated|protein C-terminus binding|CTD phosphatase activity|response to salt stress|DNA-directed RNA polymerase II, holoenzyme|metal ion binding|dephosphorylation of RNA polymerase II C-terminal domain
Zm00001d048904	230.274	358.402	102.146	0.285003	-1.81095	1.62085e-12	1.07473e-10	Down	7.5724	9.54127	6.92505	1.54802	4.17334	6.27235
Zm00001d046188	222.031	345.564	98.4985	0.285037	-1.81078	3.11965e-12	1.93828e-10	Down	10.711	8.11231	6.81536	4.07383	3.70611	3.22878	AT5g56980/MHM17_10
Zm00001d045162	329.683	513.087	146.279	0.285095	-1.81048	2.58959e-14	2.19403e-12	Down	14.9957	13.2167	10.7916	4.28352	7.26317	4.46836	Putative MYB DNA-binding domain superfamily protein	SRM1 {ECO:0000303|PubMed:26243618}; At5g08520 {ECO:0000312|Araport:AT5G08520}	GO:0000122,GO:0000976,GO:0003700,GO:0005634,GO:0006351,GO:0006355,GO:0008270,GO:0009646,GO:0009651,GO:0009723,GO:0009733,GO:0009737,GO:0009739,GO:0009751,GO:0009753,GO:0010150,GO:0010252,GO:0030307,GO:0045892,GO:0046686,GO:0048366,GO:0048527,GO:0090697,GO:2000469	negative regulation of transcription from RNA polymerase II promoter|transcription regulatory region sequence-specific DNA binding|DNA binding transcription factor activity|nucleus|transcription, DNA-templated|regulation of transcription, DNA-templated|zinc ion binding|response to absence of light|response to salt stress|response to ethylene|response to auxin|response to abscisic acid|response to…
Zm00001d053684	47.7179	74.263	21.1727	0.285104	-1.81044	0.000525316	0.00437062	Down	0.674373	0.611485	0.846204	0.269824	0.345461	0.339489	Putative citrate synthase family protein	CSY4; At2g44350; F4I1.16	GO:0004108,GO:0005759,GO:0006099	citrate (Si)-synthase activity|mitochondrial matrix|tricarboxylic acid cycle	path:zma00020,path:zma00630	Citrate cycle (TCA cycle)|Glyoxylate and dicarboxylate metabolism
Zm00001d041685	809.429	1259.66	359.198	0.285155	-1.81018	1.70485e-18	2.62625e-16	Down	32.6769	32.4098	32.8627	7.41607	17.1709	13.1309	RALF	RALF	GO:0004871,GO:0005179,GO:0005576,GO:0005622,GO:0019722	signal transducer activity|hormone activity|extracellular region|intracellular|calcium-mediated signaling
Zm00001d037113	133.074	206.977	59.1711	0.285883	-1.8065	2.30814e-09	7.77907e-08	Down	5.17836	5.59923	5.18582	2.00926	2.09314	1.96571
Zm00001d003545	41.4778	64.5109	18.4447	0.285915	-1.80634	0.000146643	0.00149341	Down	0	0	0.331962	0	0	0
Zm00001d010988	41.9932	65.2988	18.6875	0.286184	-1.80498	0.000127805	0.00132501	Down	5.68148	6.93056	5.56024	1.45487	2.98825	1.78762
Zm00001d044720	47.9067	74.4776	21.3358	0.286473	-1.80353	5.56009e-05	0.000645068	Down	0.557014	0.3146	0.282826	0.268245	0.139606	0.0505079	DNA polymerase eta	POLH; Synonyms=RAD30; At5g44740; K23L20.8, T19K24.15	GO:0003684,GO:0003887,GO:0005634,GO:0006260,GO:0009650,GO:0010224,GO:0042276,GO:0046872	damaged DNA binding|DNA-directed DNA polymerase activity|nucleus|DNA replication|UV protection|response to UV-B|error-prone translesion synthesis|metal ion binding
Zm00001d033265	455.764	708.017	203.51	0.287437	-1.79868	5.06898e-10	1.98982e-08	Down	15.3615	12.909	9.08866	2.66445	7.94354	4.93066	MYB-type transcription factor	MYB98; At4g18770; F28A21.180	GO:0000981,GO:0001135,GO:0003700,GO:0005634,GO:0006351,GO:0006357,GO:0030154,GO:0043565,GO:0044212	RNA polymerase II transcription factor activity, sequence-specific DNA binding|transcription factor activity, RNA polymerase II transcription factor recruiting|DNA binding transcription factor activity|nucleus|transcription, DNA-templated|regulation of transcription from RNA polymerase II promoter|cell differentiation|sequence-specific DNA binding|transcription regulatory region DNA binding
Zm00001d006017	60.7557	94.3652	27.1462	0.287672	-1.7975	0.00363074	0.0212555	Down	2.60418	3.25154	1.1963	0.234391	2.14753	0.719872	Serine/threonine-protein kinase UCNL	UCNL {ECO:0000303|PubMed:22927420}; Synonyms=AGC2-4 {ECO:0000303|PubMed:13678909}; At3g20830 {ECO:0000312|Araport:AT3G20830}; MOE17.14 {ECO:0000312|EMBL:BAB02491.1}	GO:0004674,GO:0005524,GO:0005634,GO:0005737,GO:0005886,GO:0016301,GO:0035556	protein serine/threonine kinase activity|ATP binding|nucleus|cytoplasm|plasma membrane|kinase activity|intracellular signal transduction
Zm00001d029841	39.8997	61.9673	17.832	0.287764	-1.79704	0.000238143	0.00224949	Down	0.137514	0.171973	0.2999	0.0710008	0.474106	0.0365973	myosin heavy chain-related
Zm00001d029618	574.044	891.175	256.913	0.288286	-1.79443	4.45403e-15	4.15451e-13	Down	31.6027	25.9763	20.2934	6.78965	13.606	10.7036
Zm00001d027999	28.7558	44.6377	12.8739	0.288408	-1.79382	0.00131215	0.00928583	Down	1.35881	1.02542	0.741251	0.343537	0.542499	0.237439	2-carboxy-14-naphthoquinone phytyltransferase chloroplastic	ABC4; At1g60600; F8A5.36	GO:0004659,GO:0009507,GO:0009772,GO:0010236,GO:0016021,GO:0031969,GO:0032194,GO:0042371,GO:0042372,GO:0046428	prenyltransferase activity|chloroplast|photosynthetic electron transport in photosystem II|plastoquinone biosynthetic process|integral component of membrane|chloroplast membrane|ubiquinone biosynthetic process via 3,4-dihydroxy-5-polyprenylbenzoate|vitamin K biosynthetic process|phylloquinone biosynthetic process|1,4-dihydroxy-2-naphthoate octaprenyltransferase activity	path:zma00130	Ubiquinone and other terpenoid-quinone biosynthesis
Zm00001d024248	216.541	336.061	97.0211	0.288701	-1.79235	8.00484e-12	4.53821e-10	Down	1.88478	2.73376	2.12407	1.00617	0.911437	0.860429	pentatricopeptide repeat*-59040	At3g59040; F17J16_90
Zm00001d052079	3457.04	5360.27	1553.82	0.289877	-1.78649	0.000111822	0.0011814	Down	15.8167	15.2871	17.0164	2.79311	14.3718	3.13579	Lysine-ketoglutarate reductase/saccharopine dehydrogenase1	LKR/SDH; Synonyms=LKR, SDH; At4g33150; F4I10.80	GO:0004753,GO:0005737,GO:0006091,GO:0019878,GO:0033512,GO:0047130,GO:0047131	saccharopine dehydrogenase activity|cytoplasm|generation of precursor metabolites and energy|lysine biosynthetic process via aminoadipic acid|L-lysine catabolic process to acetyl-CoA via saccharopine|saccharopine dehydrogenase (NADP+, L-lysine-forming) activity|saccharopine dehydrogenase (NAD+, L-glutamate-forming) activity	path:zma00310	Lysine degradation
Zm00001d032790	553.004	857.1	248.908	0.290407	-1.78385	7.41944e-10	2.78695e-08	Down	6.54415	9.49696	6.21037	2.99894	2.55655	3.44166	plastid transcriptionally active 3	At1g62670; F23N19.4, T3P18.22
Zm00001d037338	23.4536	36.3364	10.5709	0.290917	-1.78132	0.00402934	0.0231216	Down	0.599421	0.726435	0.633588	0.17432	0.479019	0.164645	Endoglucanase 8	GLU13; Os06g0256900, LOC_Os06g14540; OsJ_020012, P0624H09.19	GO:0005576,GO:0008810,GO:0030245,GO:0071555	extracellular region|cellulase activity|cellulose catabolic process|cell wall organization	path:zma00500	Starch and sucrose metabolism
Zm00001d040035	69.3808	107.468	31.2936	0.29119	-1.77997	3.62106e-06	5.92204e-05	Down	0.975423	1.43867	1.64919	0.728663	0.577097	0.417437	Multicopper oxidase LPR2	LPR1; At1g23010; F19G10.5	GO:0005507,GO:0005789,GO:0016722	copper ion binding|endoplasmic reticulum membrane|oxidoreductase activity, oxidizing metal ions
Zm00001d027874	523.824	811.199	236.449	0.29148	-1.77853	0.00180757	0.0120561	Down	4.04529	3.53589	6.70637	1.86525	1.99985	2.40533	nuclear transcription factor y subunit a1	NFYA3; Synonyms=HAP2C; At1g72830; F28P22.32, F3N23.3	GO:0003677,GO:0003700,GO:0006351,GO:0016602	DNA binding|DNA binding transcription factor activity|transcription, DNA-templated|CCAAT-binding factor complex
Zm00001d039619	104.357	161.577	47.1375	0.291734	-1.77728	5.91904e-08	1.48102e-06	Down	1.84351	1.38025	1.22484	0.443963	0.588166	0.465793	60S ribosomal protein L18A	At1g29970; T1P2.8
Zm00001d035336	144.164	222.929	65.399	0.293363	-1.76924	4.31198e-05	0.00051943	Down	5.94906	5.5601	7.71482	1.07093	2.59407	3.62526	Peroxidase superfamily protein	PER43; Synonyms=P43; At4g25980; F14M9.7, F20B18.90	GO:0004601,GO:0005576,GO:0006979,GO:0009505,GO:0009506,GO:0009664,GO:0020037,GO:0042744,GO:0046872	peroxidase activity|extracellular region|response to oxidative stress|plant-type cell wall|plasmodesma|plant-type cell wall organization|heme binding|hydrogen peroxide catabolic process|metal ion binding	path:zma00940	Phenylpropanoid biosynthesis
Zm00001d026132	1035.49	1600.72	470.261	0.29378	-1.76719	1.83038e-18	2.80545e-16	Down	17.3917	17.5971	19.1912	6.20873	10.2312	5.799	SKU5 similar 5		GO:0005507,GO:0005576,GO:0016491	copper ion binding|extracellular region|oxidoreductase activity
Zm00001d011975	1478.61	2285.36	671.862	0.293985	-1.76619	1.52816e-19	2.56137e-17	Down	7.70337	7.41756	7.38135	2.85198	4.3418	2.91708	ENTH/VHS family protein	RPRD1A; Synonyms=P15RS; RCJMB04_3f10	GO:0016591,GO:0070940	DNA-directed RNA polymerase II, holoenzyme|dephosphorylation of RNA polymerase II C-terminal domain
Zm00001d037951	745.468	1151.97	338.966	0.294249	-1.76489	3.27939e-11	1.65604e-09	Down	23.7902	25.2728	21.2642	15.61	2.59742	11.2395	Serine/threonine-protein kinase TOR	TOR; Os05g0235300, LOC_Os05g14550; OSJNBa0093E24.9	GO:0004674,GO:0005524,GO:0005634,GO:0006281,GO:0007275,GO:0016301,GO:0040008,GO:0044877	protein serine/threonine kinase activity|ATP binding|nucleus|DNA repair|multicellular organism development|kinase activity|regulation of growth|macromolecular complex binding	path:zma04136	Autophagy - other
Zm00001d034839	2370.57	3662.77	1078.37	0.294415	-1.76408	8.74286e-11	4.16666e-09	Down	49.9821	43.47	29.3874	12.85	20.5639	18.3212	Purple acid phosphatase 15	PAP15; Synonyms=AT1; At3g07130; T1B9.21	GO:0003993,GO:0005576,GO:0009845,GO:0009846,GO:0046872	acid phosphatase activity|extracellular region|seed germination|pollen germination|metal ion binding
Zm00001d039723	21.1206	32.6132	9.6279	0.295214	-1.76017	0.0058076	0.0309627	Down	0.613178	1.67209	0.520088	0.724044	0.35798	0.179893	EIN3-binding F-box protein 1	EBF1; Synonyms=FBL6; At2g25490; F13B15.15	GO:0005634,GO:0006511,GO:0009723,GO:0009873,GO:0010105,GO:0016567	nucleus|ubiquitin-dependent protein catabolic process|response to ethylene|ethylene-activated signaling pathway|negative regulation of ethylene-activated signaling pathway|protein ubiquitination
Zm00001d038730	323.304	499.206	147.402	0.295272	-1.75988	7.43995e-13	5.13407e-11	Down	3.10375	3.0393	2.04286	1.38033	1.85771	1.45781	calcineurin B-like2	CBL4; Os05g0534400, LOC_Os05g45810; OJ1014_C08.4, OsJ_19333 {ECO:0000312|EMBL:EEE64483.1}, OSJNBa0053E05.21	GO:0005509,GO:0005886	calcium ion binding|plasma membrane
Zm00001d042142	202.371	312.382	92.3602	0.295664	-1.75797	3.57611e-11	1.79695e-09	Down	6.50716	6.78014	5.83312	2.31887	3.19034	2.64413	Probable inactive purple acid phosphatase 16	PAP16; At3g10150; T22K18.2	GO:0003993,GO:0005576,GO:0016020,GO:0046872	acid phosphatase activity|extracellular region|membrane|metal ion binding
Zm00001d013053	914.403	1411.22	417.591	0.295909	-1.75678	4.36845e-18	6.33721e-16	Down	23.2468	24.3645	18.1189	7.72823	11.8131	7.94801	Probable prolyl 4-hydroxylase 12	P4H7 {ECO:0000303|Ref.5}; At3g28480; MFJ20.17	GO:0004656,GO:0005506,GO:0005789,GO:0016021,GO:0031418	procollagen-proline 4-dioxygenase activity|iron ion binding|endoplasmic reticulum membrane|integral component of membrane|L-ascorbic acid binding	path:zma00330	Arginine and proline metabolism
Zm00001d027821	40.998	63.253	18.7431	0.296319	-1.75478	0.00565757	0.0303485	Down	7.21495	11.177	2.95969	5.63967	1.49825	0.240967	embryo surrounding region3	ESR3; Synonyms=ESR3g2	GO:0005615,GO:0007275,GO:0033612,GO:0045168,GO:0048046	extracellular space|multicellular organism development|receptor serine/threonine kinase binding|cell-cell signaling involved in cell fate commitment|apoplast
Zm00001d042478	656.473	1012.74	300.21	0.296435	-1.75421	5.34543e-17	6.65473e-15	Down	20.6287	19.5557	17.1584	8.50007	6.27132	8.93767	GDP-L-galactose phosphorylase 1	VTC5; Synonyms=VTC2L; At5g55120; MCO15.7	GO:0000166,GO:0005085,GO:0005634,GO:0005737,GO:0006006,GO:0009753,GO:0010193,GO:0010475,GO:0016787,GO:0019853,GO:0080046,GO:0080047,GO:0080048	nucleotide binding|guanyl-nucleotide exchange factor activity|nucleus|cytoplasm|glucose metabolic process|response to jasmonic acid|response to ozone|galactose-1-phosphate guanylyltransferase (GDP) activity|hydrolase activity|L-ascorbic acid biosynthetic process|quercetin 4'-O-glucosyltransferase activity|GDP-L-galactose phosphorylase activity|GDP-D-glucose phosphorylase activity	path:zma00053	Ascorbate and aldarate metabolism
Zm00001d051759	1307.8	2017.41	598.191	0.296514	-1.75383	3.19891e-19	5.2457e-17	Down	17.8614	20.2848	17.6789	7.91574	8.81365	7.77553	NHL domain-containing protein
Zm00001d044970	63.1033	97.3306	28.8759	0.296678	-1.75303	0.0022987	0.0146771	Down	3.53445	2.47507	1.72332	0.909857	1.69526	0.550637	Probable tyrosine-protein phosphatase	At1g05000; T7A14.14	GO:0004725,GO:0005737,GO:0016791	protein tyrosine phosphatase activity|cytoplasm|phosphatase activity
Zm00001d013037	69.2825	106.817	31.7486	0.297225	-1.75037	0.00343893	0.0203198	Down	0.693393	0.531808	1.6622	0.557433	0.500439	0.432726	Cycloartenol-C-24-methyltransferase 1	SMT1; Synonyms=CPH; At5g13710; MSH12.18	GO:0003838,GO:0005737,GO:0008757,GO:0016126,GO:0032259	sterol 24-C-methyltransferase activity|cytoplasm|S-adenosylmethionine-dependent methyltransferase activity|sterol biosynthetic process|methylation
Zm00001d046852	142.715	219.946	65.4848	0.297732	-1.74791	2.9416e-09	9.71014e-08	Down	7.0153	8.37324	4.9059	2.31496	4.57242	1.73707	Heptahelical transmembrane protein 2	HHP2; At4g30850; F6I18.240	GO:0004872,GO:0009725,GO:0009744,GO:0016021	receptor activity|response to hormone|response to sucrose|integral component of membrane
Zm00001d019265	7702.38	11870.3	3534.46	0.297756	-1.7478	0.000380982	0.00335073	Down	348.692	379.851	149.628	103.217	120.249	125.738	UDP-glucosyltransferase	Bx8	GO:0008152,GO:0047254	metabolic process|2,4-dihydroxy-7-methoxy-2H-1,4-benzoxazin-3(4H)-one 2-D-glucosyltransferase activity
Zm00001d014511	22.1406	34.1146	10.1667	0.298017	-1.74653	0.00748087	0.0378712	Down	0.186386	0.332292	0.102416	0.131095	0.0775311	0.0846452	DNA polymerase eta	POLH; Synonyms=RAD30; At5g44740; K23L20.8, T19K24.15	GO:0003684,GO:0003887,GO:0005634,GO:0006260,GO:0009650,GO:0010224,GO:0042276,GO:0046872	damaged DNA binding|DNA-directed DNA polymerase activity|nucleus|DNA replication|UV protection|response to UV-B|error-prone translesion synthesis|metal ion binding
Zm00001d043793	23.9602	36.9088	11.0116	0.298345	-1.74494	0.00515685	0.0282894	Down	0	0	0	0	0	0	Transcription initiation factor IIB-2	TFIIB; Os09g0534800, LOC_Os09g36440; OJ1112_E07.31, P0569E11.1	GO:0005634,GO:0006355,GO:0017025,GO:0046872,GO:0070897	nucleus|regulation of transcription, DNA-templated|TBP-class protein binding|metal ion binding|DNA-templated transcriptional preinitiation complex assembly	path:zma03022	Basal transcription factors
Zm00001d050606	11626.7	17908.9	5344.5	0.298426	-1.74455	9.69487e-22	1.998e-19	Down	99.3641	99.3885	97.1985	45.6053	43.1801	42.0987	TUDOR-SN protein 1	TSN1 {ECO:0000303|PubMed:20396901}; At5g07350 {ECO:0000312|Araport:AT5G07350}; T2I1.60 {ECO:0000312|EMBL:CAB87924.1}	GO:0000932,GO:0003723,GO:0003729,GO:0004518,GO:0005618,GO:0005635,GO:0005737,GO:0005783,GO:0005829,GO:0005886,GO:0006397,GO:0006402,GO:0009507,GO:0009651,GO:0010372,GO:0010494,GO:0016442,GO:0031047,GO:0034605,GO:0046686,GO:0048471	P-body|RNA binding|mRNA binding|nuclease activity|cell wall|nuclear envelope|cytoplasm|endoplasmic reticulum|cytosol|plasma membrane|mRNA processing|mRNA catabolic process|chloroplast|response to salt stress|positive regulation of gibberellin biosynthetic process|cytoplasmic stress granule|RISC complex|gene silencing by RNA|cellular response to heat|response to cadmium ion|perinuclear region of c…
Zm00001d011398	38.122	58.7178	17.5262	0.298481	-1.74429	0.00193256	0.0127504	Down	1.77199	2.45476	0.643859	0.762596	0.776037	0.466668
Zm00001d011712	129.901	200.03	59.7724	0.298818	-1.74266	1.34771e-06	2.42803e-05	Down	1.39728	2.09066	2.12602	0.736574	1.03422	0.654647	Putative B3 DNA binding domain family protein	LFL1; Os01g0713600, LOC_Os01g51610; B1142C05.32	GO:0003700,GO:0005634,GO:0006351,GO:0006355,GO:0009908,GO:0044212,GO:0048573	DNA binding transcription factor activity|nucleus|transcription, DNA-templated|regulation of transcription, DNA-templated|flower development|transcription regulatory region DNA binding|photoperiodism, flowering
Zm00001d016567	944.815	1454.78	434.846	0.298908	-1.74223	5.63846e-11	2.74726e-09	Down	74.2497	51.7873	88.8298	39.1357	36.9635	28.1296
Zm00001d049797	27.0957	41.6966	12.4948	0.299659	-1.73861	0.00223747	0.0143704	Down	0.110252	0.777226	0.210591	0	0.199864	0.235166		CPN10-1 {ECO:0000305}; At3g60210 {ECO:0000312|Araport:AT3G60210}; T2O9.190 {ECO:0000312|EMBL:CAB75936.1}
Zm00001d050260	44.7418	68.8165	20.6672	0.300323	-1.73541	0.000126762	0.00131644	Down	0.50343	0.592051	0.492667	0.0652619	0.180848	0.332839	ABC transporter A family member 7	ABCA8; Synonyms=ATH7; At3g47790; T23J7.120	GO:0005215,GO:0005524,GO:0005886,GO:0006869,GO:0009506,GO:0016021,GO:0042626,GO:0043231	transporter activity|ATP binding|plasma membrane|lipid transport|plasmodesma|integral component of membrane|ATPase activity, coupled to transmembrane movement of substances|intracellular membrane-bounded organelle
Zm00001d052759	21268.2	32707.7	9828.61	0.300498	-1.73457	1.67957e-21	3.41524e-19	Down	4101.42	4687.64	4616.95	1723.8	2481.03	1791.47	Nonspecific lipid-transfer protein	LTP-2; OsI_009478	GO:0006869,GO:0008289	lipid transport|lipid binding
Zm00001d043564	33.5143	51.526	15.5027	0.300872	-1.73278	0.00110117	0.00807763	Down	0.204778	0.411092	0.394942	0.107761	0.101105	0.218702	Pyrophosphate--fructose 6-phosphate 1-phosphotransferase subunit alpha 2	PFP-ALPHA {ECO:0000255|HAMAP-Rule:MF_03185}	GO:0003872,GO:0005524,GO:0005737,GO:0046872,GO:0047334	6-phosphofructokinase activity|ATP binding|cytoplasm|metal ion binding|diphosphate-fructose-6-phosphate 1-phosphotransferase activity
Zm00001d021544	86.3734	132.785	39.9619	0.300953	-1.73239	0.00481309	0.0267744	Down	3.51079	2.74957	3.75799	1.06891	0.992478	2.3969	PHI-1	EXL7; At2g35150; T4C15.11	GO:0005615,GO:0048046	extracellular space|apoplast
Zm00001d050102	51.8494	79.7046	23.9942	0.301039	-1.73198	6.18004e-05	0.000709704	Down	2.82041	2.12813	2.54522	0.920903	1.60893	0.547932
Zm00001d013994	60.1292	92.4227	27.8356	0.301177	-1.73132	1.99769e-05	0.000265068	Down	1.4124	1.86542	1.78871	0.343509	0.850099	0.755935	Aspartic proteinase A1	RAP; Os05g0137400, LOC_Os05g04630; OJ1127_B08.13	GO:0004190,GO:0005773,GO:0006508,GO:0006629,GO:0030163	aspartic-type endopeptidase activity|vacuole|proteolysis|lipid metabolic process|protein catabolic process
Zm00001d051681	527.836	811.262	244.409	0.30127	-1.73087	1.20966e-15	1.20969e-13	Down	22.7014	21.6048	17.9845	7.04172	9.17169	7.81094	Glycosyltransferase 6	GT7 {ECO:0000303|PubMed:24834920}; Os02g0723200 {ECO:0000312|EMBL:BAF09884.1}, LOC_Os02g49140 {ECO:0000305}; P0685G12.14 {ECO:0000312|EMBL:BAD13026.1}	GO:0000139,GO:0005768,GO:0005802,GO:0008378,GO:0010192,GO:0010392,GO:0016021,GO:0051070	Golgi membrane|endosome|trans-Golgi network|galactosyltransferase activity|mucilage biosynthetic process|galactoglucomannan metabolic process|integral component of membrane|galactomannan biosynthetic process
Zm00001d043890	821.595	1262.65	380.543	0.301385	-1.73032	2.29095e-17	2.99899e-15	Down	11.522	11.7279	10.6538	4.00265	4.31089	5.75532	Protein MALE DISCOVERER 2	MDIS1 {ECO:0000303|PubMed:26863186}; At5g45840; K15I22.4	GO:0004675,GO:0005524,GO:0005886,GO:0006468,GO:0007166,GO:0012505,GO:0016021,GO:0048765,GO:0090406	transmembrane receptor protein serine/threonine kinase activity|ATP binding|plasma membrane|protein phosphorylation|cell surface receptor signaling pathway|endomembrane system|integral component of membrane|root hair cell differentiation|pollen tube
Zm00001d033922	111.477	171.196	51.7587	0.302337	-1.72577	6.56556e-08	1.61758e-06	Down	4.68389	5.00634	3.13264	1.20537	3.4247	1.33315	ATP synthase	ATPD	GO:0009409,GO:0009507,GO:0009534,GO:0009535,GO:0009579,GO:0009735,GO:0009772,GO:0009773,GO:0009941,GO:0010287,GO:0010319,GO:0015979,GO:0015986,GO:0016020,GO:0042742,GO:0045261,GO:0046933	response to cold|chloroplast|chloroplast thylakoid|chloroplast thylakoid membrane|thylakoid|response to cytokinin|photosynthetic electron transport in photosystem II|photosynthetic electron transport in photosystem I|chloroplast envelope|plastoglobule|stromule|photosynthesis|ATP synthesis coupled proton transport|membrane|defense response to bacterium|proton-transporting ATP synthase complex, cat…
Zm00001d040155	600.556	921.967	279.145	0.302771	-1.7237	5.09719e-16	5.47428e-14	Down	6.0853	5.97308	5.69913	2.33302	2.72922	2.14457	Protein EXECUTER 2 chloroplastic	EX2 {ECO:0000305}; Os01g0107900 {ECO:0000312|EMBL:BAF03699.1}; OsJ_00066 {ECO:0000312|EMBL:EAZ10235.1}, P0005A05.36 {ECO:0000312|EMBL:BAD44891.1}, P0482C06.14 {ECO:0000312|EMBL:BAD44852.1}	GO:0000304,GO:0009507,GO:0042651	response to singlet oxygen|chloroplast|thylakoid membrane
Zm00001d033625	303.041	465.21	140.871	0.302812	-1.7235	8.51963e-13	5.83949e-11	Down	2.43823	2.21928	1.9359	0.709403	1.14078	0.988648	Ethylene-insensitive protein 2	EIN2 {ECO:0000303|PubMed:15047876}; Synonyms=MHZ7 {ECO:0000303|PubMed:23718947}; Os07g0155600 {ECO:0000312|EMBL:BAF20834.1}, LOC_Os07g06130 {ECO:0000305}; OSJNBa0024L18.19 {ECO:0000312|EMBL:BAD31350.1}, OSJNBa0024L18.30 {ECO:0000312|EMBL:BAD31359.1}, OSJNBa0024L18.49 {ECO:0000312|EMBL:BAD31367.1}, P0455F03.4 {ECO:0000312|EMBL:BAC84320.1}	GO:0005622,GO:0009873,GO:0010104,GO:0016021,GO:0046873	intracellular|ethylene-activated signaling pathway|regulation of ethylene-activated signaling pathway|integral component of membrane|metal ion transmembrane transporter activity	path:zma04016,path:zma04075	MAPK signaling pathway - plant|Plant hormone signal transduction
Zm00001d031861	104.021	159.68	48.3615	0.302864	-1.72326	5.31169e-06	8.28544e-05	Down	3.53424	4.07314	3.79211	1.07466	2.62205	1.56059	Dehydration-responsive element-binding protein 2G	DREB2C; Synonyms=AP22, ERF44; Os08g0565200, LOC_Os08g45110; OSJNBa0044E16.12, P0705A05.128	GO:0003700,GO:0005634,GO:0006351,GO:0043565,GO:0044212,GO:0045893	DNA binding transcription factor activity|nucleus|transcription, DNA-templated|sequence-specific DNA binding|transcription regulatory region DNA binding|positive regulation of transcription, DNA-templated
Zm00001d041788	23.4778	36.0322	10.9233	0.303153	-1.72188	0.00521208	0.028495	Down	0.324704	0.354908	0.311143	0.111177	0.208351	0.149143	Protein SUPPRESSOR OF GENE SILENCING 3	SGS3; Synonyms=LBL1	GO:0007275,GO:0031047	multicellular organism development|gene silencing by RNA
Zm00001d007163	49.1354	75.4094	22.8614	0.303163	-1.72183	0.00248101	0.0156071	Down	0.770192	0.694733	0.809989	0.441518	0.177354	0.0760794		CUL4; At5g46210; MDE13.3	GO:0000151,GO:0000209,GO:0005634,GO:0005829,GO:0006281,GO:0009640,GO:0009738,GO:0009755,GO:0009908,GO:0010100,GO:0010154,GO:0010182,GO:0031625,GO:0042787,GO:0048366,GO:0048367,GO:0048575,GO:0048825,GO:0080008	ubiquitin ligase complex|protein polyubiquitination|nucleus|cytosol|DNA repair|photomorphogenesis|abscisic acid-activated signaling pathway|hormone-mediated signaling pathway|flower development|negative regulation of photomorphogenesis|fruit development|sugar mediated signaling pathway|ubiquitin protein ligase binding|protein ubiquitination involved in ubiquitin-dependent protein catabolic proces…
Zm00001d025339	4491.22	6892.44	2090	0.303232	-1.72151	1.29118e-20	2.40136e-18	Down	50.1991	46.8672	42.6898	17.6075	31.2447	20.6038	SF1 binding protein candidate1	S1FA2; Os04g0408700, LOC_Os04g33440; OsJ_14704, OSJNBa0042I15.16	GO:0003677,GO:0005634,GO:0006351,GO:0006355	DNA binding|nucleus|transcription, DNA-templated|regulation of transcription, DNA-templated
Zm00001d036829	1149.87	1764.55	535.2	0.303307	-1.72115	5.73371e-18	7.98557e-16	Down	7.79789	7.80003	8.66484	3.16292	4.6687	2.93002	alpha/beta-Hydrolases superfamily protein
Zm00001d036026	55.8252	85.664	25.9863	0.303352	-1.72094	3.54987e-05	0.000438003	Down	0.519323	0.552719	0.540816	0.223289	0.248002	0.211645
Zm00001d049008	2180.49	3344.1	1016.89	0.304086	-1.71745	3.82205e-15	3.58199e-13	Down	51.424	52.8261	36.018	18.6855	16.9318	23.4171	Apyrase 1	APY3; Os12g0123500, LOC_Os12g02980; OsJ_35056	GO:0005524,GO:0005576,GO:0102485,GO:0102486,GO:0102487,GO:0102488,GO:0102489,GO:0102490,GO:0102491	ATP binding|extracellular region|dATP phosphohydrolase activity|dCTP phosphohydrolase activity|dUTP phosphohydrolase activity|dTTP phosphohydrolase activity|GTP phosphohydrolase activity|8-oxo-dGTP phosphohydrolase activity|dGTP phosphohydrolase activity	path:zma00230,path:zma00240	Purine metabolism|Pyrimidine metabolism
Zm00001d040361	36.7251	56.3193	17.1308	0.304173	-1.71703	0.000485526	0.00409655	Down	4.09252	2.8487	3.05413	1.42372	0.877892	2.36893
Zm00001d011185	600.963	921.358	280.568	0.304516	-1.71541	9.9032e-16	1.01703e-13	Down	75.8908	75.7578	72.6369	27.1416	38.3602	36.7394	Protein transport protein Sec61 subunit beta	At2g45070; T14P1.12	GO:0005086,GO:0005784,GO:0005789,GO:0006616,GO:0016021,GO:0031204,GO:0031205	ARF guanyl-nucleotide exchange factor activity|Sec61 translocon complex|endoplasmic reticulum membrane|SRP-dependent cotranslational protein targeting to membrane, translocation|integral component of membrane|posttranslational protein targeting to membrane, translocation|endoplasmic reticulum Sec complex
Zm00001d006293	92.8791	142.379	43.3794	0.304676	-1.71465	0.00138522	0.0097217	Down	0.50599	0.784551	1.01107	0.335739	0.448953	0.22265	NIN-like protein 1	NLP1; Os03g0131100, LOC_Os03g03900; OJ1004C08.16, OsJ_09292	GO:0003677,GO:0005634,GO:0006351,GO:0006355	DNA binding|nucleus|transcription, DNA-templated|regulation of transcription, DNA-templated
Zm00001d020101	2215.98	3396.52	1035.44	0.304854	-1.71381	1.00487e-19	1.73161e-17	Down	19.3818	18.2122	14.5239	7.4279	8.05141	8.20687	Receptor-like protein kinase HSL1	HSL1; At1g28440; F3M18.12
Zm00001d042148	49.2653	75.4652	23.0655	0.305644	-1.71008	0.000225754	0.00215111	Down	0.865445	0.611013	1.04351	0.238772	0.580899	0.225827	cytokinin oxidase 2	CKX4; Os01g0940000, LOC_Os01g71310; B1150F11.25	GO:0005615,GO:0009690,GO:0016614,GO:0019139,GO:0050660	extracellular space|cytokinin metabolic process|oxidoreductase activity, acting on CH-OH group of donors|cytokinin dehydrogenase activity|flavin adenine dinucleotide binding	path:zma00908	Zeatin biosynthesis
Zm00001d031194	69.0437	105.704	32.3829	0.306353	-1.70673	0.00780741	0.0391202	Down	1.90572	2.44748	2.87672	0.775578	0.774679	0.722045	BZIP transcription factor family protein expressed%3B protein
Zm00001d032603	1178.16	1803.57	552.744	0.306472	-1.70617	7.26476e-18	9.98119e-16	Down	13.9558	13.2046	15.2805	5.06728	7.35162	6.57225
Zm00001d049554	1357.58	2077.51	637.661	0.306935	-1.70399	1.63398e-15	1.60768e-13	Down	49.2254	41.8186	31.3624	16.4436	18.3827	18.2094	Putative glycerol-3-phosphate transporter 1	At3g47420; T21L8.170	GO:0008643,GO:0016021,GO:0022857,GO:0055062	carbohydrate transport|integral component of membrane|transmembrane transporter activity|phosphate ion homeostasis
Zm00001d030172	693.351	1060.69	326.015	0.307362	-1.70199	2.28669e-07	4.94654e-06	Down	4.15971	4.71049	5.34365	1.69224	2.17114	2.3407	Serine carboxypeptidase-like 19	SCPL18; At1g33540; F10C21.18	GO:0004180,GO:0005576,GO:0016747,GO:0019748	carboxypeptidase activity|extracellular region|transferase activity, transferring acyl groups other than amino-acyl groups|secondary metabolic process
Zm00001d011365	152.469	233.246	71.6912	0.307363	-1.70199	0.000148956	0.00151242	Down	2.49041	4.59585	2.17588	1.09132	2.48177	1.22997	alpha/beta-Hydrolases superfamily protein
Zm00001d029201	133.191	203.753	62.6294	0.30738	-1.70191	1.60164e-08	4.5613e-07	Down	8.07282	5.36893	5.51047	2.21407	2.43526	3.05702	50S ribosomal protein L6	RPL6; Synonyms=EMB2394; At1g05190; YUP8H12.20	GO:0003723,GO:0003735,GO:0005840,GO:0006412,GO:0009507,GO:0009570,GO:0009735,GO:0009793,GO:0009941,GO:0016020,GO:0019843	RNA binding|structural constituent of ribosome|ribosome|translation|chloroplast|chloroplast stroma|response to cytokinin|embryo development ending in seed dormancy|chloroplast envelope|membrane|rRNA binding
Zm00001d035597	4818.23	7370.59	2265.87	0.30742	-1.70172	3.97261e-07	8.09253e-06	Down	157.864	181.598	93.0165	48.6702	77.8307	57.5957	RmlC-like cupins superfamily protein		GO:0042735,GO:0045735,GO:0051259	protein body|nutrient reservoir activity|protein oligomerization
Zm00001d038672	1692.4	2588.15	796.657	0.30781	-1.69989	1.2903e-18	2.00959e-16	Down	16.6552	18.0595	18.5559	7.1253	8.12613	7.85363	Putative AGC protein kinase family protein	CBK1	GO:0004674,GO:0005524	protein serine/threonine kinase activity|ATP binding
Zm00001d043709	161.078	246.302	75.8547	0.307975	-1.69912	6.63665e-06	0.000100443	Down	5.7226	3.97478	4.18117	0.892641	3.54831	1.27071	Late embryogenesis abundant protein%252C group 3	LEA3; Synonyms=LEA; Os05g0542500, LOC_Os05g46480; OJ1288_A07.1, OJ1362_G11.19
Zm00001d043231	535.264	818.29	252.239	0.308252	-1.69782	8.85595e-07	1.65715e-05	Down	6.30855	5.67019	8.07459	2.99695	3.41011	2.2661	Homeodomain leucine zipper family IV protein	TF1; Os01g0788800, LOC_Os01g57890; P0415A04.46-1, P0415A04.46-2, P0415A04.46-3, P0415A04.46-4, P0557A01.4-1, P0557A01.4-2, P0557A01.4-3, P0557A01.4-4	GO:0005634,GO:0006351,GO:0006355,GO:0008289,GO:0043565	nucleus|transcription, DNA-templated|regulation of transcription, DNA-templated|lipid binding|sequence-specific DNA binding
Zm00001d004147	132.911	203.137	62.6856	0.308588	-1.69625	0.00300495	0.0182178	Down	0.329812	0.551582	0.372012	0.226089	0.0540364	0.397098
Zm00001d037091	443.77	678.099	209.441	0.308865	-1.69495	2.16045e-08	5.93503e-07	Down	14.746	10.6785	14.6853	4.43252	8.20258	4.84243	Cytochrome P450 709B2	CYP709B2 {ECO:0000303|PubMed:15280363}; At2g46950 {ECO:0000312|Araport:AT2G46950}	GO:0004497,GO:0005506,GO:0016021,GO:0016705,GO:0020037	monooxygenase activity|iron ion binding|integral component of membrane|oxidoreductase activity, acting on paired donors, with incorporation or reduction of molecular oxygen|heme binding
Zm00001d008841	308.522	471.37	145.675	0.309045	-1.69411	0.000196499	0.0019109	Down	34.874	37.1948	16.1342	10.8833	11.7704	14.4119	17.8 kDa class II heat shock protein		GO:0005737	cytoplasm	path:zma04141	Protein processing in endoplasmic reticulum
Zm00001d025974	90.1544	137.717	42.5922	0.309274	-1.69304	0.00106514	0.00786631	Down	11.8639	12.2583	4.44995	3.33587	3.05968	5.98691
Zm00001d027731	17677.6	27001	8354.08	0.309398	-1.69246	7.78565e-17	9.39083e-15	Down	192.594	203.755	221.492	81.3757	78.0024	102.75	evolutionarily conserved C-terminal region 2	Ythdf2 {ECO:0000312|MGI:MGI:2444233}	GO:0000932,GO:0001556,GO:0005634,GO:0005829,GO:0043488,GO:0045746,GO:0048598,GO:0061157,GO:0098508,GO:1902036,GO:1903538,GO:1903679,GO:1990247	P-body|oocyte maturation|nucleus|cytosol|regulation of mRNA stability|negative regulation of Notch signaling pathway|embryonic morphogenesis|mRNA destabilization|endothelial to hematopoietic transition|regulation of hematopoietic stem cell differentiation|regulation of meiotic cell cycle process involved in oocyte maturation|positive regulation of cap-independent translational initiation|N6-methy…
Zm00001d024194	585.058	892.989	277.127	0.310337	-1.68809	0.000538373	0.00446221	Down	7.21672	3.19892	6.42623	3.12856	2.11048	2.77075	Aspartic proteinase A1	RAP; Os05g0137400, LOC_Os05g04630; OJ1127_B08.13	GO:0004190,GO:0005773,GO:0006508,GO:0006629,GO:0030163	aspartic-type endopeptidase activity|vacuole|proteolysis|lipid metabolic process|protein catabolic process
Zm00001d008567	4812.53	7343.04	2282.02	0.310773	-1.68607	5.22944e-20	9.32767e-18	Down	111.833	117.851	108.029	53.0085	45.7856	59.6548	glucose translocator1	At5g16150; T21H19.70	GO:0005351,GO:0005355,GO:0009706,GO:0009941,GO:0016021,GO:0035428,GO:0046323	sugar:proton symporter activity|glucose transmembrane transporter activity|chloroplast inner membrane|chloroplast envelope|integral component of membrane|hexose transmembrane transport|glucose import
Zm00001d044291	915.107	1395.94	434.269	0.311093	-1.68458	6.76919e-17	8.25869e-15	Down	15.5224	16.3909	13.7697	5.43434	8.68393	6.45833	actin binding protein family	CHUP1; At3g25690; T5M7.14	GO:0009507,GO:0009707,GO:0009902	chloroplast|chloroplast outer membrane|chloroplast relocation
Zm00001d030851	194.261	296.27	92.2524	0.311379	-1.68325	6.46053e-07	1.25192e-05	Down	4.98061	5.90752	6.88368	2.33436	3.48432	2.2394	Cytochrome P450 CYP81N5	CYP81D11; At3g28740; T19N8.3	GO:0002213,GO:0005506,GO:0016020,GO:0016021,GO:0016709,GO:0020037,GO:0042343,GO:0044550,GO:0098542	defense response to insect|iron ion binding|membrane|integral component of membrane|oxidoreductase activity, acting on paired donors, with incorporation or reduction of molecular oxygen, NAD(P)H as one donor, and incorporation of one atom of oxygen|heme binding|indole glucosinolate metabolic process|secondary metabolite biosynthetic process|defense response to other organism
Zm00001d016174	461.311	703.331	219.291	0.311789	-1.68136	2.39529e-14	2.05221e-12	Down	5.1568	4.26262	3.49395	1.68525	1.36236	1.96886	Aspartic proteinase A1	RAP; Os05g0137400, LOC_Os05g04630; OJ1127_B08.13	GO:0004190,GO:0005773,GO:0006508,GO:0006629,GO:0030163	aspartic-type endopeptidase activity|vacuole|proteolysis|lipid metabolic process|protein catabolic process
Zm00001d047499	54.3081	82.7501	25.8661	0.312581	-1.6777	7.22369e-05	0.000813625	Down	7.26823	4.82403	5.61923	1.81895	3.08743	2.4621	Expressed protein%3B protein
Zm00001d032381	245.482	374.04	116.923	0.312595	-1.67763	4.34578e-11	2.15881e-09	Down	16.1609	15.1497	21.1998	5.1245	9.47445	9.12801	Two-component response regulator ARR16	RR12 {ECO:0000303|PubMed:17284581}; Os08g0377200 {ECO:0000312|EMBL:AP008214}, LOC_Os08g28950 {ECO:0000305}; OJ1705_C03.124 {ECO:0000312|EMBL:BAC45103.1}, OsJ_27123 {ECO:0000312|EMBL:EAZ42557.1}	GO:0000160,GO:0005622,GO:0006351,GO:0006355,GO:0009736	phosphorelay signal transduction system|intracellular|transcription, DNA-templated|regulation of transcription, DNA-templated|cytokinin-activated signaling pathway	path:zma04075	Plant hormone signal transduction
Zm00001d030086	366.012	557.21	174.814	0.313732	-1.6724	1.67518e-10	7.41576e-09	Down	15.4661	15.9812	18.2933	6.84196	6.92713	8.11536	Tetratricopeptide repeat (TPR)-like superfamily protein
Zm00001d025893	3007.38	4578.3	1436.45	0.313753	-1.6723	7.23473e-11	3.48604e-09	Down	64.6389	73.0674	43.9685	25.5054	24.0132	30.5198	Phosphoenolpyruvate carboxylase family protein	Dml {ECO:0000312|EMBL:ABC88406.1}	GO:0046872,GO:0047529,GO:0051187	metal ion binding|2,3-dimethylmalate lyase activity|cofactor catabolic process
Zm00001d015603	31.4816	47.9252	15.038	0.31378	-1.67218	0.0014672	0.0101905	Down	0.640248	2.09215	0.925791	0.768968	0.173285	0.671067	RNA-metabolising metallo-beta-lactamase family protein	rnj {ECO:0000255|HAMAP-Rule:MF_01491}; Cgl1970, cg2160	GO:0003723,GO:0004521,GO:0004534,GO:0005737,GO:0006364,GO:0008270	RNA binding|endoribonuclease activity|5'-3' exoribonuclease activity|cytoplasm|rRNA processing|zinc ion binding
Zm00001d033654	2163.23	3291.57	1034.89	0.314407	-1.6693	5.1103e-07	1.01477e-05	Down	12.633	13.2579	17.4064	6.07058	7.65737	6.53455	opaque endosperm10	O10 {ECO:0000303|PubMed:27541862}; GrmZm2g346263; Zm.12817	GO:0005789,GO:0016021	endoplasmic reticulum membrane|integral component of membrane
Zm00001d017285	265.329	403.528	127.129	0.315044	-1.66638	3.61855e-05	0.000444709	Down	16.5886	15.2243	8.12102	3.81903	4.69701	9.57241
Zm00001d018792	441.581	671.41	211.752	0.315385	-1.66482	1.01604e-13	8.02855e-12	Down	3.83797	4.14309	4.23312	2.19393	1.5455	1.92113	WPP domain-associated protein	WAP; At2g34730; T29F13.6	GO:0005794	Golgi apparatus
Zm00001d040260	86.0017	130.67	41.3337	0.316322	-1.66053	8.22782e-05	0.000909264	Down	5.7273	4.11068	8.55449	2.70358	5.33024	1.82674	MFS18 protein	MFS18
Zm00001d043986	3888.53	5907.98	1869.09	0.316366	-1.66033	1.52837e-19	2.56137e-17	Down	22.5919	19.7017	16.0832	9.19243	6.5612	9.49625	Pyruvate kinase	PKP2; Synonyms=PKP1; At5g52920; MXC20.15	GO:0000287,GO:0004743,GO:0005524,GO:0005739,GO:0006629,GO:0006633,GO:0009507,GO:0009570,GO:0010431,GO:0016301,GO:0030955,GO:0046686,GO:0048316	magnesium ion binding|pyruvate kinase activity|ATP binding|mitochondrion|lipid metabolic process|fatty acid biosynthetic process|chloroplast|chloroplast stroma|seed maturation|kinase activity|potassium ion binding|response to cadmium ion|seed development	path:zma00010,path:zma00230,path:zma00620	Glycolysis / Gluconeogenesis|Purine metabolism|Pyruvate metabolism
Zm00001d021216	102.762	156.115	49.4084	0.316487	-1.65978	0.00230719	0.0147129	Down	2.91297	3.2327	4.57751	1.4104	1.21594	1.84786	Protein DETOXIFICATION 50	DTX49 {ECO:0000303|PubMed:11739388}; Synonyms=NIC1 {ECO:0000312|EMBL:AAM03451.1}; At4g23030 {ECO:0000312|Araport:AT4G23030}; F7H19.220 {ECO:0000312|EMBL:CAA19819.1}	GO:0006855,GO:0015238,GO:0015297,GO:0016021	drug transmembrane transport|drug transmembrane transporter activity|antiporter activity|integral component of membrane
Zm00001d028414	120.356	182.806	57.9057	0.316759	-1.65854	1.29544e-06	2.34216e-05	Down	1.52995	1.62743	2.29367	0.700811	0.930692	0.79879	ATP-dependent Clp protease ATP-binding subunit CLPT1 chloroplastic	CLPT2 {ECO:0000303|Ref.7}; Synonyms=CLPS2 {ECO:0000303|PubMed:14593120}; At4g12060; F16J13.130	GO:0009507,GO:0009532,GO:0009570,GO:0009579,GO:0009941,GO:0019538	chloroplast|plastid stroma|chloroplast stroma|thylakoid|chloroplast envelope|protein metabolic process
Zm00001d012420	15503.3	23547.2	7459.31	0.316781	-1.65844	1.14755e-10	5.29522e-09	Down	178.907	191.376	118.347	65.6014	72.1902	85.861	Heat shock 70 kDa protein	HSP70	GO:0005524	ATP binding	path:zma03040,path:zma04141,path:zma04144	Spliceosome|Protein processing in endoplasmic reticulum|Endocytosis
Zm00001d031017	65.4984	99.4509	31.5459	0.317201	-1.65653	1.77778e-05	0.000239505	Down	7.93971	10.3749	6.88696	3.42805	4.20599	3.58543
Zm00001d031587	511.497	776.593	246.4	0.317284	-1.65615	2.42696e-14	2.06773e-12	Down	3.5472	4.30953	3.53072	1.85045	1.62241	1.92625	Ubiquitin carboxyl-terminal hydrolase 2	UBP1; At2g32780; F24L7.8	GO:0006511,GO:0008270,GO:0016579,GO:0036459	ubiquitin-dependent protein catabolic process|zinc ion binding|protein deubiquitination|thiol-dependent ubiquitinyl hydrolase activity
Zm00001d037631	187.287	284.35	90.2232	0.317296	-1.6561	0.00237199	0.0150443	Down	8.9286	14.3777	14.2093	1.92937	13.09	0.762701
Zm00001d039650	117.118	177.736	56.5009	0.317892	-1.65339	0.00283517	0.0173855	Down	1.70809	3.07855	1.45497	0.695946	1.51708	0.599634	Cytochrome P450 734A1	CYP734A6; Os01g0388000, LOC_Os01g29150; OSJNBb0008D07.26	GO:0004497,GO:0005506,GO:0010268,GO:0016021,GO:0016131,GO:0016705,GO:0020037,GO:0040008	monooxygenase activity|iron ion binding|brassinosteroid homeostasis|integral component of membrane|brassinosteroid metabolic process|oxidoreductase activity, acting on paired donors, with incorporation or reduction of molecular oxygen|heme binding|regulation of growth	path:zma00905	Brassinosteroid biosynthesis
Zm00001d032175	140.355	212.99	67.7192	0.317946	-1.65315	0.00216205	0.0139684	Down	5.08937	11.4843	5.37203	2.29515	4.3078	2.19975	Zinc-finger homeodomain protein 8	ZHD9; Os09g0414600, LOC_Os09g24820; P0707C02.7	GO:0003677,GO:0005634,GO:0006351,GO:0006355,GO:0046872	DNA binding|nucleus|transcription, DNA-templated|regulation of transcription, DNA-templated|metal ion binding
Zm00001d002198	63.5005	96.3582	30.6428	0.31801	-1.65286	2.21442e-05	0.000290254	Down	0.959116	1.19953	0.774977	0.390646	0.458719	0.468319	Receptor-like serine/threonine-protein kinase SD1-8	SD18; Synonyms=ARK3; At4g21380; T6K22.110
Zm00001d013654	348.368	528.593	168.143	0.318096	-1.65247	1.2728e-12	8.58888e-11	Down	4.10198	4.83729	3.83139	1.47814	2.35474	1.7142	C2 calcium/lipid-binding plant phosphoribosyltransferase family protein	QKY {ECO:0000303|PubMed:19180193}; At1g74720 {ECO:0000312|Araport:AT1G74720}; F1M20.40 {ECO:0000312|EMBL:AAG52366.1}, F25A4.30 {ECO:0000312|EMBL:AAD55273.1}	GO:0005886,GO:0009506,GO:0016021,GO:0016757,GO:0099402	plasma membrane|plasmodesma|integral component of membrane|transferase activity, transferring glycosyl groups|plant organ development
Zm00001d041308	227.783	345.568	109.999	0.318312	-1.65149	1.51495e-10	6.76536e-09	Down	3.20381	3.61917	2.96283	1.22523	1.12746	1.1803	K(+) efflux antiporter 3 chloroplastic	KEA3 {ECO:0000303|PubMed:11500563}; At4g04850 {ECO:0000312|Araport:AT4G04850}; T4B21.3 {ECO:0000312|EMBL:AAD03448.1}	GO:0000139,GO:0006813,GO:0009507,GO:0009535,GO:0009643,GO:0009658,GO:0010109,GO:0015299,GO:0016021,GO:0022890,GO:0031969,GO:0042651,GO:1905157	Golgi membrane|potassium ion transport|chloroplast|chloroplast thylakoid membrane|photosynthetic acclimation|chloroplast organization|regulation of photosynthesis|solute:proton antiporter activity|integral component of membrane|inorganic cation transmembrane transporter activity|chloroplast membrane|thylakoid membrane|positive regulation of photosynthesis
Zm00001d039427	1054.29	1599.44	509.15	0.318331	-1.6514	1.11913e-16	1.31287e-14	Down	15.1275	16.1195	15.8548	5.94425	7.12489	7.52827	Protein kinase superfamily protein	HT1; At1g62400; F24O1.13	GO:0004672,GO:0004674,GO:0004871,GO:0005524,GO:0005737,GO:0035556	protein kinase activity|protein serine/threonine kinase activity|signal transducer activity|ATP binding|cytoplasm|intracellular signal transduction
Zm00001d050969	358.798	544.306	173.29	0.318368	-1.65123	1.07068e-12	7.27326e-11	Down	10.2334	10.1229	9.27805	4.65134	4.98432	3.83612	Elongation factor Tu	TUFB1	GO:0003746,GO:0003924,GO:0005525,GO:0009507	translation elongation factor activity|GTPase activity|GTP binding|chloroplast
Zm00001d017898	26.4255	40.0859	12.7651	0.318444	-1.65089	0.00395262	0.022777	Down	0.926183	1.03376	0.708415	0.502909	0.436241	0.53415	LEC1 transcription factor1	NFYB6; Synonyms=L1L; At5g47670; MNJ7.26	GO:0003700,GO:0005634,GO:0006351,GO:0006355,GO:0009738,GO:0033613,GO:0043565,GO:0045893,GO:0046982	DNA binding transcription factor activity|nucleus|transcription, DNA-templated|regulation of transcription, DNA-templated|abscisic acid-activated signaling pathway|activating transcription factor binding|sequence-specific DNA binding|positive regulation of transcription, DNA-templated|protein heterodimerization activity
Zm00001d037529	1059.6	1607.28	511.924	0.318503	-1.65062	7.81037e-17	9.39083e-15	Down	14.1096	12.3836	11.3193	5.4038	5.12333	5.86703	Acyl-CoA N-acyltransferase with RING/FYVE/PHD-type zinc finger protein	IDM1 {ECO:0000303|PubMed:22700931}; Synonyms=ROS4 {ECO:0000303|PubMed:22733760}; At3g14980 {ECO:0000312|Araport:AT3G14980}; K15M2.12 {ECO:0000312|EMBL:BAA97061.1}	GO:0004402,GO:0005634,GO:0006351,GO:0006355,GO:0009506,GO:0010385,GO:0042393,GO:0043971,GO:0043972,GO:0044030,GO:0044154,GO:0046872,GO:0080188	histone acetyltransferase activity|nucleus|transcription, DNA-templated|regulation of transcription, DNA-templated|plasmodesma|double-stranded methylated DNA binding|histone binding|histone H3-K18 acetylation|histone H3-K23 acetylation|regulation of DNA methylation|histone H3-K14 acetylation|metal ion binding|RNA-directed DNA methylation
Zm00001d007153	3148.55	4775.77	1521.34	0.318554	-1.65039	6.17439e-19	1.00173e-16	Down	239.482	239.89	215.06	83.018	98.8584	125.068	Hypoxia-responsive family protein
Zm00001d005658	77.2906	117.23	37.3507	0.318609	-1.65014	0.00217737	0.0140584	Down	2.099	2.70335	1.6289	0.325507	2.32212	0.339272	trehalose-6-phosphate phosphatase2	TPP7; Os09g0369400, LOC_Os09g20390; OJ1759_F09.33, P0564H06.39	GO:0004805,GO:0005992	trehalose-phosphatase activity|trehalose biosynthetic process	path:zma00500	Starch and sucrose metabolism
Zm00001d039371	404.217	612.818	195.615	0.319206	-1.64744	4.05534e-13	2.89e-11	Down	8.07808	7.49584	6.76834	2.53558	4.78266	2.84853	Transcription factor TCP4	PCF5; OsI_000857	GO:0003677,GO:0005634,GO:0006351,GO:0006355,GO:0007275	DNA binding|nucleus|transcription, DNA-templated|regulation of transcription, DNA-templated|multicellular organism development
Zm00001d019342	1008.88	1528.84	488.924	0.3198	-1.64476	1.36074e-16	1.57809e-14	Down	14.8076	17.1954	14.2264	7.02816	6.39619	7.70708	E3 ubiquitin-protein ligase ORTHRUS 2	ORTH2; Synonyms=VIM1; At1g57820; F12K22.14	GO:0003682,GO:0004842,GO:0005634,GO:0005720,GO:0008327,GO:0010216,GO:0010369,GO:0010385,GO:0010424,GO:0010428,GO:0010429,GO:0016567,GO:0016569,GO:0031508,GO:0032776,GO:0042393,GO:0046872,GO:0051301,GO:0061630,GO:0090309	chromatin binding|ubiquitin-protein transferase activity|nucleus|nuclear heterochromatin|methyl-CpG binding|maintenance of DNA methylation|chromocenter|double-stranded methylated DNA binding|DNA methylation on cytosine within a CG sequence|methyl-CpNpG binding|methyl-CpNpN binding|protein ubiquitination|covalent chromatin modification|pericentric heterochromatin assembly|DNA methylation on cytosi…
Zm00001d042396	288.505	437.151	139.86	0.319934	-1.64415	1.48713e-11	7.98572e-10	Down	2.42377	2.70178	2.87237	1.07825	1.19165	1.34679	Regulatory protein viviparous-1	VP1	GO:0001076,GO:0003677,GO:0003700,GO:0005634,GO:0005829,GO:0006351,GO:0009657,GO:0009733,GO:0009738,GO:0009793,GO:0031930,GO:0045893	transcription factor activity, RNA polymerase II transcription factor binding|DNA binding|DNA binding transcription factor activity|nucleus|cytosol|transcription, DNA-templated|plastid organization|response to auxin|abscisic acid-activated signaling pathway|embryo development ending in seed dormancy|mitochondria-nucleus signaling pathway|positive regulation of transcription, DNA-templated
Zm00001d051756	365.494	553.546	177.443	0.320556	-1.64135	1.74484e-12	1.1445e-10	Down	4.79073	4.86862	5.11019	1.62986	3.24311	2.31207	Potassium transporter 8	HAK25; Os02g0730300, LOC_Os02g49760; OSJNBa0072H09.37, P0617A09.16	GO:0005886,GO:0015079,GO:0016021	plasma membrane|potassium ion transmembrane transporter activity|integral component of membrane
Zm00001d005679	121.538	184.009	59.0678	0.321005	-1.63933	3.73825e-06	6.07785e-05	Down	0.404631	0.84464	0.558442	0.311292	0.281381	0.254392	TIM-barrel signal transduction protein isoform 2	NGR_a02140; y4oV	GO:0003824	catalytic activity
Zm00001d026623	305.829	462.921	148.736	0.321299	-1.63801	1.1117e-10	5.16888e-09	Down	0.658566	0.9551	0.942351	0.724709	0.366274	0.569579	Tubulin beta-7 chain	TUBB1; Synonyms=TUB1	GO:0003924,GO:0005200,GO:0005525,GO:0005737,GO:0005874,GO:0007017	GTPase activity|structural constituent of cytoskeleton|GTP binding|cytoplasm|microtubule|microtubule-based process	path:zma04145	Phagosome
Zm00001d013364	121.116	183.284	58.9476	0.321618	-1.63658	1.37813e-07	3.14865e-06	Down	2.12704	2.15945	2.02019	0.870569	1.22288	0.744179	CSC1-like protein RXW8	RXW8; At1g58520; R18I, X7J	GO:0006811,GO:0016021	ion transport|integral component of membrane
Zm00001d028615	453.45	685.893	221.008	0.322219	-1.63389	0.000749138	0.00589968	Down	7.28363	6.41159	10.7217	3.12959	5.01217	3.58025	Probable protein phosphatase 2C 4	Os03g0275100, LOC_Os03g16760; OsJ_009919	GO:0004722,GO:0046872	protein serine/threonine phosphatase activity|metal ion binding
Zm00001d000009	751.203	1136.22	366.184	0.322281	-1.63361	1.43957e-15	1.4256e-13	Down	4.48044	4.7124	3.41552	1.95021	1.68192	1.79172		atpB {ECO:0000255|HAMAP-Rule:MF_01347}	GO:0005524,GO:0009535,GO:0015986,GO:0045261,GO:0046933	ATP binding|chloroplast thylakoid membrane|ATP synthesis coupled proton transport|proton-transporting ATP synthase complex, catalytic core F(1)|proton-transporting ATP synthase activity, rotational mechanism
Zm00001d037218	36.8983	55.8086	17.9879	0.322314	-1.63346	0.0012245	0.00880649	Down	0.881851	0.977492	1.4687	0.489233	0.70268	0.537068	Glutaredoxin family protein	At5g39865; MYH19.5	GO:0005886,GO:0009055,GO:0015035,GO:0045454	plasma membrane|electron transfer activity|protein disulfide oxidoreductase activity|cell redox homeostasis
Zm00001d041214	2420.55	3660.71	1180.39	0.322447	-1.63286	2.52805e-18	3.76138e-16	Down	20.5518	20.8539	15.3344	9.23296	9.56516	8.17893	ATPase 4 plasma membrane-type	AHA4; At3g47950; T17F15.180	GO:0005524,GO:0005886,GO:0006754,GO:0008553,GO:0016021,GO:0046872	ATP binding|plasma membrane|ATP biosynthetic process|hydrogen-exporting ATPase activity, phosphorylative mechanism|integral component of membrane|metal ion binding	path:zma00190	Oxidative phosphorylation
Zm00001d012313	176.607	266.974	86.2403	0.323029	-1.63027	1.63073e-07	3.65459e-06	Down	4.13926	5.22632	6.07277	1.85751	3.23294	1.97393	Carbohydrate-binding-like fold	amy	GO:0004556,GO:0005975,GO:0046872,GO:0103025,GO:2001070	alpha-amylase activity|carbohydrate metabolic process|metal ion binding|alpha-amylase activity (releasing maltohexaose)|starch binding
Zm00001d020867	1068.81	1615.57	522.056	0.323141	-1.62977	1.40023e-16	1.61164e-14	Down	18.2343	17.8606	14.9279	6.65563	8.57631	9.04771	Subtilisin-like protease SBT5.3	SBT5.4 {ECO:0000303|PubMed:16193095}; At5g59810; MMN10.6	GO:0004252,GO:0005783,GO:0005886,GO:0010074,GO:0040008	serine-type endopeptidase activity|endoplasmic reticulum|plasma membrane|maintenance of meristem identity|regulation of growth
Zm00001d015705	389.829	589.085	190.573	0.323507	-1.62813	8.46572e-08	2.04606e-06	Down	24.8055	21.6434	13.3809	7.6914	10.8444	8.19328
Zm00001d043221	40.626	61.38	19.8721	0.323755	-1.62703	0.000582137	0.00476026	Down	0.128635	0.341688	0.457122	0.217682	0.427776	0.127849
Zm00001d015126	40.2593	60.8234	19.6951	0.323807	-1.62679	0.00210489	0.0136686	Down	0	0.267809	1.72364	0.515209	0.510201	0.240051	response to low sulfur 3		GO:0009651,GO:0010438	response to salt stress|cellular response to sulfur starvation
Zm00001d045848	47.73	72.1039	23.356	0.323922	-1.62628	0.0039681	0.0228576	Down	0.139849	0.17965	0.0976748	0.0721953	0.0530334	0.096205		pif1; zgc:56161	GO:0000002,GO:0000723,GO:0003677,GO:0005524,GO:0005634,GO:0005657,GO:0005739,GO:0006260,GO:0006281,GO:0006310,GO:0010521,GO:0032211,GO:0032508,GO:0043141,GO:0044806,GO:0051974	mitochondrial genome maintenance|telomere maintenance|DNA binding|ATP binding|nucleus|replication fork|mitochondrion|DNA replication|DNA repair|DNA recombination|telomerase inhibitor activity|negative regulation of telomere maintenance via telomerase|DNA duplex unwinding|ATP-dependent 5'-3' DNA helicase activity|G-quadruplex DNA unwinding|negative regulation of telomerase activity
Zm00001d024620	1613.92	2437.19	790.648	0.324409	-1.62411	4.47681e-17	5.64245e-15	Down	84.5123	86.1828	85.187	30.4222	39.0078	37.7381
Zm00001d051901	504.06	761.023	247.097	0.32469	-1.62286	4.04587e-11	2.01969e-09	Down	2.21679	3.14937	3.37318	0.976281	1.58282	1.27686	P-loop NTPase domain-containing protein LPA1 homolog 1	LPA1 {ECO:0000303|PubMed:18566795}; Os02g0819400 {ECO:0000312|EMBL:BAF10448.1}, LOC_Os02g57400 {ECO:0000305}; OsJ_08893 {ECO:0000312|EMBL:EEE58056.1}	GO:0010264	myo-inositol hexakisphosphate biosynthetic process
Zm00001d037961	2551.51	3852.21	1250.81	0.324699	-1.62283	1.26206e-12	8.53525e-11	Down	21.9196	16.3129	17.6739	10.5567	7.47746	11.0055	NADP-dependent malic enzyme 3	ME6; Os01g0188400, LOC_Os01g09320; OsJ_00690 {ECO:0000312|EMBL:EEE54023.1}, P0512G09.20, P0695A04.29	GO:0004471,GO:0004473,GO:0006090,GO:0006108,GO:0008948,GO:0009507,GO:0046872,GO:0051287	malate dehydrogenase (decarboxylating) (NAD+) activity|malate dehydrogenase (decarboxylating) (NADP+) activity|pyruvate metabolic process|malate metabolic process|oxaloacetate decarboxylase activity|chloroplast|metal ion binding|NAD binding	path:zma00620,path:zma00710	Pyruvate metabolism|Carbon fixation in photosynthetic organisms
Zm00001d000038	130.876	197.58	64.1716	0.324789	-1.62243	9.16014e-08	2.19132e-06	Down	2.5824	2.74674	2.66909	1.0627	1.60382	0.980611	Serine/threonine-protein kinase D6PKL1	D6PKL2; Synonyms=PK5; At5g47750; MCA23.7	GO:0004674,GO:0005524,GO:0005634,GO:0005737,GO:0005886,GO:0035556	protein serine/threonine kinase activity|ATP binding|nucleus|cytoplasm|plasma membrane|intracellular signal transduction
Zm00001d051453	25.3754	38.2967	12.454	0.325198	-1.62061	0.0052103	0.0284904	Down	1.73058	0.924085	0.910958	0.686586	0.273239	0.453204
Zm00001d035321	290.468	438.094	142.842	0.326052	-1.61682	2.50448e-11	1.29036e-09	Down	15.7289	15.0905	15.6586	7.26266	7.36952	6.47041	SWIB/MDM2 domain superfamily protein	UAF30; YOR295W	GO:0005730,GO:0005737,GO:0006351,GO:0006355	nucleolus|cytoplasm|transcription, DNA-templated|regulation of transcription, DNA-templated
Zm00001d039267	1292.75	1948.75	636.753	0.32675	-1.61374	2.04211e-13	1.5229e-11	Down	7.49348	7.99207	8.43191	3.86673	3.15523	4.27616	Auxin response factor 7	ARF1; Synonyms=ARF16; Os01g0236300, LOC_Os01g13520; P0708G02.26	GO:0003677,GO:0005634,GO:0006351,GO:0006355,GO:0009734	DNA binding|nucleus|transcription, DNA-templated|regulation of transcription, DNA-templated|auxin-activated signaling pathway
Zm00001d004805	298.599	450.112	147.085	0.326775	-1.61363	1.662e-11	8.78555e-10	Down	4.73941	4.78298	4.24686	1.92561	2.14533	2.39055		endoub; zgc:110053	GO:0003723,GO:0004521,GO:0046872	RNA binding|endoribonuclease activity|metal ion binding
Zm00001d048522	236.785	356.878	116.691	0.326977	-1.61274	2.32782e-10	9.87492e-09	Down	9.28858	8.34179	8.79076	3.82345	3.77037	4.07897	Protein Kinase interacting protein isoform 1%253B Protein Kinase interacting protein isoform 2	NET3A {ECO:0000303|PubMed:22840520}; At1g03470 {ECO:0000312|Araport:AT1G03470}; F21B7.9 {ECO:0000312|EMBL:AAF86537.1}	GO:0003779,GO:0005737	actin binding|cytoplasm
Zm00001d013112	527.285	794.701	259.868	0.327001	-1.61263	1.10944e-13	8.72141e-12	Down	2.81151	3.5025	2.81842	1.35801	1.75205	1.38287	IQ-domain 5
Zm00001d044276	59.7241	89.9787	29.4695	0.327516	-1.61036	9.68737e-05	0.0010489	Down	1.11324	1.10879	1.6455	0.256418	0.916479	0.689431	Leucine-rich repeat protein kinase family protein	CRK5; Synonyms=RLK6; At4g23130; F21P8.20, F7H19.320
Zm00001d014110	191.439	288.406	94.4719	0.327565	-1.61015	1.85947e-09	6.42307e-08	Down	4.41255	4.3902	4.72402	2.20998	1.21887	2.68137	Orphans transcription factor [Source:UniProtKB/TrEMBL%3BAcc:B4FJV6]
Zm00001d014043	245.164	369.187	121.141	0.328129	-1.60766	2.27374e-10	9.69951e-09	Down	10.2933	7.90604	8.05214	2.66932	5.91695	3.52736	PPPDE peptidase domain-containing protein 2	DESI1; Synonyms=FAM152B, PPPDE2	GO:0005634,GO:0005737,GO:0008233,GO:0042802	nucleus|cytoplasm|peptidase activity|identical protein binding
Zm00001d043509	147.425	222.002	72.8477	0.328141	-1.60761	9.65615e-06	0.000139518	Down	3.73287	4.58413	2.57297	1.05078	2.40957	1.18009	Pectinesterase	PME53; Synonyms=ARATH53; At5g19730; T29J13.150	GO:0005576,GO:0005618,GO:0005737,GO:0030599,GO:0042545,GO:0045330,GO:0045490	extracellular region|cell wall|cytoplasm|pectinesterase activity|cell wall modification|aspartyl esterase activity|pectin catabolic process	path:zma00040	Pentose and glucuronate interconversions
Zm00001d002607	2451.81	3689.45	1214.17	0.329092	-1.60344	1.05921e-17	1.42951e-15	Down	84.4845	95.5546	73.7558	33.852	50.1402	35.5408	Fasciclin-like arabinogalactan protein 10	FLA8; At2g45470; F4L23.2	GO:0005886,GO:0031225,GO:0046658	plasma membrane|anchored component of membrane|anchored component of plasma membrane
Zm00001d050394	85.9899	129.386	42.5936	0.329197	-1.60297	5.10147e-06	8.00823e-05	Down	3.22101	2.3047	2.65749	0.729578	1.86993	1.05651	Putative HLH DNA-binding domain superfamily protein	BHLH30; Synonyms=EN53; At1g68810; F14K14.8, T6L1.1	GO:0003677,GO:0003700,GO:0005634,GO:0006351,GO:0006355,GO:0046983	DNA binding|DNA binding transcription factor activity|nucleus|transcription, DNA-templated|regulation of transcription, DNA-templated|protein dimerization activity
Zm00001d016305	549.884	827.055	272.713	0.32974	-1.6006	1.11729e-13	8.7605e-12	Down	23.2944	22.451	25.5324	9.89725	10.3928	11.9059	Peroxisomal membrane protein PMP22	PMP22; At4g04470; T26N6.9	GO:0005779	integral component of peroxisomal membrane	path:zma04146	Peroxisome
Zm00001d028249	222.852	335.089	110.616	0.330109	-1.59898	5.35741e-10	2.09495e-08	Down	2.05795	1.86529	1.77901	0.766761	0.827819	0.923359	Probable peroxygenase 4	PXG3; Synonyms=CLO3, RD20; At2g33380; F4P9.15	GO:0005783,GO:0005811,GO:0031090,GO:0046872,GO:1990137	endoplasmic reticulum|lipid droplet|organelle membrane|metal ion binding|plant seed peroxidase activity	path:zma00073	Cutin, suberine and wax biosynthesis
Zm00001d051062	1718.72	2582.7	854.733	0.330945	-1.59534	4.31033e-17	5.45516e-15	Down	66.1717	65.641	50.5878	26.7187	24.8466	32.3305	GrpE protein homolog	grpE {ECO:0000255|HAMAP-Rule:MF_01151}; tlr1314	GO:0000774,GO:0005737,GO:0006457,GO:0042803,GO:0051082,GO:0051087	adenyl-nucleotide exchange factor activity|cytoplasm|protein folding|protein homodimerization activity|unfolded protein binding|chaperone binding
Zm00001d021812	120.817	181.538	60.0973	0.331046	-1.5949	3.04087e-07	6.39212e-06	Down	5.46984	5.75878	5.57292	1.83107	3.6154	2.75506	Whole genome shotgun sequence of line PN40024 scaffold_35.assembly12x (Fragment)
Zm00001d053925	45.9697	69.0554	22.8841	0.331387	-1.59341	0.000491566	0.00413607	Down	2.09598	2.08935	2.27014	0.825567	1.81344	0.894938
Zm00001d048073	270.087	405.718	134.456	0.331403	-1.59334	6.76293e-10	2.57845e-08	Down	6.06548	7.31879	4.16532	2.65683	2.29173	3.17723	Heat shock 70 kDa protein 8	HSP70-8; Synonyms=HSP70T-2; At2g32120; F22D22.13	GO:0005524,GO:0009408,GO:0009644,GO:0042542	ATP binding|response to heat|response to high light intensity|response to hydrogen peroxide
Zm00001d007765	602.81	905.467	300.154	0.331491	-1.59296	6.24312e-10	2.40128e-08	Down	18.074	22.8482	13.1503	6.16962	10.0903	6.93252	Probable prolyl 4-hydroxylase 12	P4H7 {ECO:0000303|Ref.5}; At3g28480; MFJ20.17	GO:0004656,GO:0005506,GO:0005789,GO:0016021,GO:0031418	procollagen-proline 4-dioxygenase activity|iron ion binding|endoplasmic reticulum membrane|integral component of membrane|L-ascorbic acid binding	path:zma00330	Arginine and proline metabolism
Zm00001d053178	457.151	686.646	227.656	0.331548	-1.59271	5.83945e-13	4.09446e-11	Down	8.84587	11.2457	9.95861	5.02835	4.2572	4.86725	Trihelix transcription factor [Source:UniProtKB/TrEMBL%3BAcc:C0PKA0]
Zm00001d050021	367.614	552.061	183.167	0.331788	-1.59167	0.00847623	0.0417495	Down	5.14501	4.50397	7.76703	1.73023	5.34066	1.60151	abscisic acid 8'-hydroxylase3	CYP707A7; Synonyms=ABA8OX3; Os09g0457100, LOC_Os09g28390; B1342C04.43, OsJ_028469	GO:0005506,GO:0007275,GO:0010268,GO:0010295,GO:0016021,GO:0016125,GO:0016132,GO:0020037,GO:0046345	iron ion binding|multicellular organism development|brassinosteroid homeostasis|(+)-abscisic acid 8'-hydroxylase activity|integral component of membrane|sterol metabolic process|brassinosteroid biosynthetic process|heme binding|abscisic acid catabolic process	path:zma00906	Carotenoid biosynthesis
Zm00001d006905	29.5376	44.3451	14.7301	0.332171	-1.59	0.00343443	0.0202971	Down	0.909789	1.46529	1.08903	0.519963	0.36145	0.688128	Ras-related protein RABH1e	RABH1B; Synonyms=RAB6A; At2g44610; F16B22.10	GO:0000139,GO:0003924,GO:0005525,GO:0005768,GO:0005774,GO:0005794,GO:0005802,GO:0005829,GO:0005886,GO:0006890,GO:0006891,GO:0009506,GO:0015031,GO:0016020,GO:0042147	Golgi membrane|GTPase activity|GTP binding|endosome|vacuolar membrane|Golgi apparatus|trans-Golgi network|cytosol|plasma membrane|retrograde vesicle-mediated transport, Golgi to ER|intra-Golgi vesicle-mediated transport|plasmodesma|protein transport|membrane|retrograde transport, endosome to Golgi
Zm00001d016198	16985.5	25495.9	8475.05	0.332408	-1.58897	1.15975e-05	0.000163388	Down	60.1205	56.8123	32.119	22.7637	17.6284	29.9266	glutamate-oxaloacetic transaminase3	ASP1; At2g30970; F7F1.18	GO:0004069,GO:0005507,GO:0005739,GO:0005759,GO:0006103,GO:0006531,GO:0006536,GO:0009058,GO:0030170,GO:0046686,GO:0080130	L-aspartate:2-oxoglutarate aminotransferase activity|copper ion binding|mitochondrion|mitochondrial matrix|2-oxoglutarate metabolic process|aspartate metabolic process|glutamate metabolic process|biosynthetic process|pyridoxal phosphate binding|response to cadmium ion|L-phenylalanine:2-oxoglutarate aminotransferase activity	path:zma00220,path:zma00250,path:zma00270,path:zma00330,path:zma00350,path:zma00360,path:zma00400,path:zma00710,path:zma00950,path:zma00960	Arginine biosynthesis|Alanine, aspartate and glutamate metabolism|Cysteine and methionine metabolism|Arginine and proline metabolism|Tyrosine metabolism|Phenylalanine metabolism|Phenylalanine, tyrosine and tryptophan biosynthesis|Carbon fixation in photosynthetic organisms|Isoquinoline alkaloid biosynthesis|Tropane, piperidine and pyridine alkaloid biosynthesis
Zm00001d011832	617.654	927.037	308.27	0.332533	-1.58843	1.65141e-05	0.000224164	Down	13.3619	16.9758	19.6611	6.14765	15.0952	5.07625	G-type lectin S-receptor-like serine/threonine-protein kinase SD2-5	EP1
Zm00001d035664	1803.92	2706.91	900.943	0.332831	-1.58714	3.8285e-15	3.58199e-13	Down	19.5159	18.5652	21.2375	9.26489	10.7905	10.7245	Putative amino acid selective channel family protein	OEP161; Synonyms=PTC16; At2g28900; F8N16.19	GO:0006811,GO:0009707,GO:0015288,GO:0034426,GO:0042803,GO:0045037,GO:0046930	ion transport|chloroplast outer membrane|porin activity|etioplast membrane|protein homodimerization activity|protein import into chloroplast stroma|pore complex
Zm00001d036740	22.9922	34.5005	11.484	0.332863	-1.587	0.00958393	0.045955	Down	2.06649	2.18937	1.32728	0.691703	1.11956	0.526207	Sterile alpha motif (SAM) domain-containing protein
Zm00001d024338	1602.17	2404.04	800.312	0.332904	-1.58682	1.65723e-16	1.87907e-14	Down	8.65387	8.34141	8.66348	3.92879	3.73023	4.73801	Protein kinase superfamily protein	HT1; At1g62400; F24O1.13	GO:0004672,GO:0004674,GO:0004871,GO:0005524,GO:0005737,GO:0035556	protein kinase activity|protein serine/threonine kinase activity|signal transducer activity|ATP binding|cytoplasm|intracellular signal transduction
Zm00001d030638	122.82	184.283	61.3567	0.332948	-1.58663	1.89612e-07	4.20179e-06	Down	4.54213	3.30178	2.76729	1.14987	1.58314	2.11986	PsbP domain-containing protein 1 chloroplastic	PPD1; At4g15510; dl3795w, FCAALL.88	GO:0005509,GO:0009507,GO:0009535,GO:0009543,GO:0009570,GO:0009579,GO:0009654,GO:0016020,GO:0019898,GO:0031977,GO:0048564	calcium ion binding|chloroplast|chloroplast thylakoid membrane|chloroplast thylakoid lumen|chloroplast stroma|thylakoid|photosystem II oxygen evolving complex|membrane|extrinsic component of membrane|thylakoid lumen|photosystem I assembly
Zm00001d047076	246.51	369.87	123.15	0.332956	-1.5866	3.09041e-10	1.27379e-08	Down	3.02602	2.16219	2.78519	1.21821	1.17959	1.40669	CAI-1 autoinducer sensor kinase/phosphatase cqsS isoform 1	At3g55350 {ECO:0000312|Araport:AT3G55350}; T22E16.10 {ECO:0000312|EMBL:CAB75893.1}	GO:0004518,GO:0005634,GO:0005737,GO:0046872	nuclease activity|nucleus|cytoplasm|metal ion binding
Zm00001d015844	841.688	1262.56	420.814	0.333302	-1.5851	5.63701e-15	5.14774e-13	Down	23.2966	22.0826	20.0372	8.06364	11.4076	10.4983	alpha/beta hydrolase family protein	ABHD18 {ECO:0000312|HGNC:HGNC:26111}; Synonyms=C4orf29	GO:0005576	extracellular region
Zm00001d039006	1350.73	2025.73	675.728	0.333572	-1.58393	3.00015e-16	3.27984e-14	Down	20.2448	21.8836	17.0593	9.32977	9.68775	8.86532	Auxin response factor 3	ARF15; Os05g0563400, LOC_Os05g48870; OsJ_018762, OSJNBb0053D02.5	GO:0003677,GO:0005634,GO:0006351,GO:0006355,GO:0009734	DNA binding|nucleus|transcription, DNA-templated|regulation of transcription, DNA-templated|auxin-activated signaling pathway	path:zma04075	Plant hormone signal transduction
Zm00001d010785	23.6312	35.4354	11.8269	0.33376	-1.58312	0.00977624	0.0466352	Down	0.331114	0.768369	0.650276	0.239408	0.342196	0.154615	Putative GATA transcription factor family protein	GATA12; At5g25830; F18A17.80	GO:0000977,GO:0001085,GO:0001228,GO:0003682,GO:0003700,GO:0005634,GO:0005667,GO:0007275,GO:0007623,GO:0008270,GO:0009416,GO:0030154,GO:0071555,GO:1905177	RNA polymerase II regulatory region sequence-specific DNA binding|RNA polymerase II transcription factor binding|transcriptional activator activity, RNA polymerase II transcription regulatory region sequence-specific DNA binding|chromatin binding|DNA binding transcription factor activity|nucleus|transcription factor complex|multicellular organism development|circadian rhythm|zinc ion binding|resp…
Zm00001d032333	696.535	1044.29	348.783	0.333992	-1.58212	2.41115e-14	2.06001e-12	Down	4.54251	5.40081	4.77253	2.57038	2.49975	2.35824	Phosphoglucan phosphatase LSF1 chloroplastic	LSF1; Synonyms=PTPKIS2; At3g01510; F4P13.6	GO:0005983,GO:0008138,GO:0009507,GO:0009569,GO:0009570,GO:0019203,GO:0043036	starch catabolic process|protein tyrosine/serine/threonine phosphatase activity|chloroplast|chloroplast starch grain|chloroplast stroma|carbohydrate phosphatase activity|starch grain
Zm00001d052044	524.066	785.704	262.429	0.334004	-1.58206	2.72115e-13	1.99514e-11	Down	9.0849	9.6334	8.59811	3.74325	4.7409	4.33931	Putative RING zinc finger domain superfamily protein isoform 1%253B Putative RING zinc finger domain superfamily protein isoform 2
Zm00001d041515	678.977	1017.57	340.389	0.334513	-1.57987	2.80273e-14	2.3615e-12	Down	2.66043	3.03081	2.76613	1.28688	1.1137	1.4504	Formin-like protein 20	FH12; Os04g0244900/Os04g0245000, LOC_Os04g17120/LOC_Os04g17130; OSJNBa0091C12.4, OSJNBa0091C12.5	GO:0004721	phosphoprotein phosphatase activity
Zm00001d037052	1767.62	2648.15	887.081	0.334981	-1.57785	4.93748e-05	0.000583036	Down	19.1014	19.4415	27.6714	7.65404	14.476	9.98491	Ubiquitin-conjugating enzyme E2 11	UBC28; Synonyms=UBC9A; At1g64230; F22C12.2	GO:0005524,GO:0016567,GO:0016740	ATP binding|protein ubiquitination|transferase activity
Zm00001d028045	987.568	1479.02	496.114	0.335434	-1.5759	7.70935e-08	1.87664e-06	Down	5.6556	4.85987	2.77909	2.12632	1.87987	1.94154	Mannose-1-phosphate guanylyltransferase 1	gmppA; Synonyms=mpgB; DDB_G0271858	GO:0004475,GO:0009298	mannose-1-phosphate guanylyltransferase activity|GDP-mannose biosynthetic process	path:zma00051,path:zma00520	Fructose and mannose metabolism|Amino sugar and nucleotide sugar metabolism
Zm00001d001894	143.196	214.452	71.9399	0.33546	-1.57579	9.30418e-08	2.22055e-06	Down	4.8313	3.87806	4.7717	0.981698	2.30393	3.03274	hydroxyproline-rich glycoprotein family protein	ASR3 {ECO:0000303|PubMed:25770109}; At2g33550 {ECO:0000312|Araport:AT2G33550}; F4P9.32 {ECO:0000312|EMBL:AAB80672.1}
Zm00001d012958	425.376	636.935	213.818	0.335699	-1.57476	5.19276e-05	0.000608001	Down	4.50861	4.52033	5.92395	2.04741	2.94736	2.34598	Protein kinase APK1A chloroplastic	PBL10 {ECO:0000303|PubMed:20413097}; Synonyms=APK1B {ECO:0000303|PubMed:1450380}, PIX16 {ECO:0000303|PubMed:23951354}; At2g28930; T9I4.1	GO:0004675,GO:0005524,GO:0005886,GO:0006468,GO:0007166,GO:0045087	transmembrane receptor protein serine/threonine kinase activity|ATP binding|plasma membrane|protein phosphorylation|cell surface receptor signaling pathway|innate immune response
Zm00001d040731	420.167	629.124	211.211	0.335722	-1.57466	2.85587e-12	1.78133e-10	Down	11.3404	10.0194	9.48049	4.25279	6.36798	4.41347	Alpha-L-fucosidase 2	LIP4; At1g56670; F25P12.90	GO:0005576,GO:0016042,GO:0016788	extracellular region|lipid catabolic process|hydrolase activity, acting on ester bonds
Zm00001d025674	507.985	760.491	255.479	0.335939	-1.57373	2.16184e-08	5.93503e-07	Down	8.82005	12.6488	8.08775	4.6895	4.23412	5.06696	Probably inactive leucine-rich repeat receptor-like protein kinase	At5g06940; MOJ9.11
Zm00001d048085	3570.06	5343.71	1796.42	0.336175	-1.57272	1.76387e-17	2.34933e-15	Down	85.3653	72.9917	77.4283	36.6502	34.7835	43.4454	Ninja-family protein 1		GO:0005634,GO:0007165	nucleus|signal transduction
Zm00001d038075	37.1024	55.492	18.7128	0.337216	-1.56826	0.0015867	0.0108608	Down	3.47022	0	1.0806	0	2.18	0	Zea mays ARGOS8
Zm00001d028201	13079.3	19560.6	6598.05	0.337312	-1.56784	5.37579e-18	7.59107e-16	Down	200.443	197.923	183.298	88.8925	96.9991	97.3435	SecY protein transport family protein	sec61a; DDB_G0278885	GO:0005783,GO:0005789,GO:0015450,GO:0016021,GO:0031204	endoplasmic reticulum|endoplasmic reticulum membrane|P-P-bond-hydrolysis-driven protein transmembrane transporter activity|integral component of membrane|posttranslational protein targeting to membrane, translocation	path:zma03060,path:zma04141,path:zma04145	Protein export|Protein processing in endoplasmic reticulum|Phagosome
Zm00001d050326	52.8607	79.0036	26.7178	0.338184	-1.56412	0.000246916	0.0023134	Down	1.16388	0.896895	1.62623	0.718396	0.47763	0.548452	Probable flavin-containing monooxygenase 1	FMO1; At1g19250; T29M8.12	GO:0004497,GO:0004499,GO:0009626,GO:0009627,GO:0009870,GO:0010204,GO:0042742,GO:0050660,GO:0050661,GO:0050832,GO:0051707,GO:0055114,GO:0071456	monooxygenase activity|N,N-dimethylaniline monooxygenase activity|plant-type hypersensitive response|systemic acquired resistance|defense response signaling pathway, resistance gene-dependent|defense response signaling pathway, resistance gene-independent|defense response to bacterium|flavin adenine dinucleotide binding|NADP binding|defense response to fungus|response to other organism|oxidation-…
Zm00001d051976	382.588	571.741	193.436	0.338328	-1.56351	7.6991e-12	4.38935e-10	Down	1.86791	1.87193	1.7371	0.999653	0.975101	1.02636	starch synthase5	SS4; At4g18240; T9A21.90	GO:0004373,GO:0005982,GO:0009011,GO:0009501,GO:0009507,GO:0019252,GO:0033201	glycogen (starch) synthase activity|starch metabolic process|starch synthase activity|amyloplast|chloroplast|starch biosynthetic process|alpha-1,4-glucan synthase activity
Zm00001d042031	72.5605	108.434	36.6872	0.338338	-1.56346	0.00125963	0.00899135	Down	1.09765	0.68788	1.16837	0.660651	0.052514	0.557833	Coatomer subunit epsilon-1	COPE1; Os04g0612600, LOC_Os04g52270; OsJ_015440, OSJNBa0070C17.12	GO:0000139,GO:0005198,GO:0006888,GO:0006890,GO:0006891,GO:0015031,GO:0030126	Golgi membrane|structural molecule activity|ER to Golgi vesicle-mediated transport|retrograde vesicle-mediated transport, Golgi to ER|intra-Golgi vesicle-mediated transport|protein transport|COPI vesicle coat
Zm00001d005995	480.243	717.635	242.851	0.338404	-1.56318	2.66471e-06	4.48544e-05	Down	4.50923	5.12524	2.4572	1.90819	2.28011	2.10738	Phosphatidylinositol/phosphatidylcholine transfer protein SFH13	SFH6; At4g39170; T22F8.70	GO:0000139,GO:0005886,GO:0015031	Golgi membrane|plasma membrane|protein transport
Zm00001d008846	7938.71	11862.2	4015.26	0.338493	-1.5628	3.9261e-18	5.72967e-16	Down	99.1166	104.755	80.7031	47.089	35.0644	60.5933	Glutaminyl-tRNA synthetase		GO:0004819,GO:0005524,GO:0005737,GO:0006425	glutamine-tRNA ligase activity|ATP binding|cytoplasm|glutaminyl-tRNA aminoacylation	path:zma00970	Aminoacyl-tRNA biosynthesis
Zm00001d020364	1051.86	1571.44	532.291	0.338729	-1.5618	2.66454e-15	2.53972e-13	Down	38.0756	37.854	30.412	17.0905	17.7535	15.9653	Protein EARLY FLOWERING 4	EFL4; Synonyms=ELF4-L4; At1g17455; F1L3.15, F28G4.6	GO:0005634,GO:0009648,GO:0042753,GO:0042803,GO:0048511	nucleus|photoperiodism|positive regulation of circadian rhythm|protein homodimerization activity|rhythmic process
Zm00001d022125	1880.47	2808.61	952.333	0.339076	-1.56032	2.29731e-16	2.53878e-14	Down	20.9568	21.6386	22.3364	10.9878	6.52572	11.6627	Exportin-T	Os07g0613300, LOC_Os07g42180; OJ1003_H02.130, P0616D06.103	GO:0000049,GO:0005049,GO:0005643,GO:0005737,GO:0005829,GO:0008033,GO:0008536,GO:0009908,GO:0010014,GO:0016363,GO:0071528	tRNA binding|nuclear export signal receptor activity|nuclear pore|cytoplasm|cytosol|tRNA processing|Ran GTPase binding|flower development|meristem initiation|nuclear matrix|tRNA re-export from nucleus	path:zma03013	RNA transport
Zm00001d007082	39.9666	59.6845	20.2488	0.339263	-1.55952	0.00754756	0.0381266	Down	0.517071	0.803106	0.375487	0.126026	0.406504	0.147769	Phosphatidylinositol 4-phosphate 5-kinase 6	PIP5K4; At3g56960; F24I3.40	GO:0005524,GO:0005829,GO:0005886,GO:0006897,GO:0007164,GO:0009827,GO:0009846,GO:0009860,GO:0010118,GO:0016308,GO:0016324,GO:0046488,GO:0090406	ATP binding|cytosol|plasma membrane|endocytosis|establishment of tissue polarity|plant-type cell wall modification|pollen germination|pollen tube growth|stomatal movement|1-phosphatidylinositol-4-phosphate 5-kinase activity|apical plasma membrane|phosphatidylinositol metabolic process|pollen tube	path:zma00562,path:zma04070,path:zma04144	Inositol phosphate metabolism|Phosphatidylinositol signaling system|Endocytosis
Zm00001d018872	4362.27	6514.23	2210.31	0.339304	-1.55935	2.30936e-17	3.01016e-15	Down	25.8883	24.2663	24.144	11.3002	12.6021	13.3397	ankyrin repeat family protein / regulator of chromosome condensation (RCC1) family protein	IBTK; Synonyms=BTKI, KIAA1417	GO:0001933,GO:0005654,GO:0005737,GO:0016020,GO:0019901,GO:0030292,GO:0051209	negative regulation of protein phosphorylation|nucleoplasm|cytoplasm|membrane|protein kinase binding|protein tyrosine kinase inhibitor activity|release of sequestered calcium ion into cytosol
Zm00001d009395	40.1108	59.8787	20.3429	0.339735	-1.55752	0.00103274	0.00767721	Down	4.17257	5.84021	6.41495	2.53074	2.1266	3.23975	2-oxoglutarate (2OG) and Fe(II)-dependent oxygenase superfamily protein	jmjd4; zgc:153974	GO:0001786,GO:0005634,GO:0006351,GO:0006355,GO:0016569,GO:0018395,GO:0042802,GO:0043652,GO:0044214,GO:0046872,GO:0070815	phosphatidylserine binding|nucleus|transcription, DNA-templated|regulation of transcription, DNA-templated|covalent chromatin modification|peptidyl-lysine hydroxylation to 5-hydroxy-L-lysine|identical protein binding|engulfment of apoptotic cell|spanning component of plasma membrane|metal ion binding|peptidyl-lysine 5-dioxygenase activity
Zm00001d007113	5639.32	8417.66	2860.98	0.339878	-1.55691	1.92481e-17	2.5415e-15	Down	97.7645	94.7612	89.7192	39.1183	51.7497	46.0918	Xylose isomerase	XYLA	GO:0006098,GO:0009045,GO:0042732,GO:0046872	pentose-phosphate shunt|xylose isomerase activity|D-xylose metabolic process|metal ion binding	path:zma00040,path:zma00051	Pentose and glucuronate interconversions|Fructose and mannose metabolism
Zm00001d048615	46.8503	69.9147	23.7859	0.340213	-1.55549	0.000543859	0.00449941	Down	2.67082	2.09537	1.4991	0.714424	1.42554	0.984553	Putative membrane lipoprotein
Zm00001d042263	2953.05	4406.4	1499.7	0.340347	-1.55492	9.45428e-17	1.11769e-14	Down	67.3335	65.2163	72.6546	23.4839	31.6546	33.7059	Inducer of CBF expression 2	SCRM; Synonyms=BHLH116, EN45, ICE1; At3g26744; MDJ14.1, MLJ15.14	GO:0003677,GO:0003700,GO:0005634,GO:0006351,GO:0009409,GO:0010440,GO:0045893,GO:0046983,GO:0050826	DNA binding|DNA binding transcription factor activity|nucleus|transcription, DNA-templated|response to cold|stomatal lineage progression|positive regulation of transcription, DNA-templated|protein dimerization activity|response to freezing
Zm00001d049297	667.335	995.584	339.086	0.340591	-1.55389	6.74741e-14	5.43015e-12	Down	14.0247	15.4513	10.7722	6.48983	7.4548	6.70739	Chromophore lyase CRL chloroplastic	CRL; Synonyms=CAA33; At5g51020; K3K7.20	GO:0000302,GO:0006952,GO:0007049,GO:0007275,GO:0009707,GO:0010020,GO:0016021,GO:0016829,GO:0017009,GO:0043572,GO:0046741,GO:0051301,GO:0051302,GO:0098586	response to reactive oxygen species|defense response|cell cycle|multicellular organism development|chloroplast outer membrane|chloroplast fission|integral component of membrane|lyase activity|protein-phycocyanobilin linkage|plastid fission|transport of virus in host, tissue to tissue|cell division|regulation of cell division|cellular response to virus
Zm00001d006099	58.0177	86.5333	29.5022	0.340935	-1.55243	0.000181668	0.00178456	Down	0.623689	0.979152	0.372558	0.34412	0.194756	0.410753
Zm00001d043974	80.7931	120.485	41.1011	0.341131	-1.5516	1.56812e-05	0.000214673	Down	3.66113	2.72373	3.65938	1.89675	1.76616	1.53627	DUF1645 family protein
Zm00001d048246	426.524	636.036	217.013	0.341196	-1.55133	2.40082e-12	1.51924e-10	Down	4.51741	5.30274	3.35813	1.88321	2.0135	2.38999
Zm00001d018830	265.603	396.041	135.165	0.34129	-1.55093	0.00380716	0.0221061	Down	2.80994	2.43034	3.70703	1.10633	2.11319	1.06077	BURP domain protein RD22	BURP4; Os02g0288600, LOC_Os02g18690; OJ1756_H07.37, OJ1756_H07.38, OsJ_06300
Zm00001d033746	9171.06	13674.5	4667.59	0.341335	-1.55074	2.15715e-08	5.93284e-07	Down	185.327	193.349	113.604	88.609	55.1347	85.2927	phosphoglucomutase1		GO:0000287,GO:0004614,GO:0005737,GO:0006006	magnesium ion binding|phosphoglucomutase activity|cytoplasm|glucose metabolic process	path:zma00010,path:zma00030,path:zma00052,path:zma00230,path:zma00500,path:zma00520	Glycolysis / Gluconeogenesis|Pentose phosphate pathway|Galactose metabolism|Purine metabolism|Starch and sucrose metabolism|Amino sugar and nucleotide sugar metabolism
Zm00001d013873	765.291	1139.73	390.854	0.342936	-1.54399	3.58401e-14	2.98677e-12	Down	22.5011	20.6363	17.9903	9.17165	8.38212	11.7527	Actin-2	ACT2; Synonyms=AC2, RAC2; Os10g0510000, LOC_Os10g36650; OsJ_030859, OSJNBa0005K07.1	GO:0005524,GO:0005737,GO:0005856	ATP binding|cytoplasm|cytoskeleton
Zm00001d028180	1527.84	2274.55	781.139	0.343426	-1.54193	7.75465e-16	8.10015e-14	Down	16.4082	15.7264	14.0059	7.24195	7.1136	7.82142	low phytic acid1		GO:0004512,GO:0005737,GO:0006021,GO:0008654	inositol-3-phosphate synthase activity|cytoplasm|inositol biosynthetic process|phospholipid biosynthetic process	path:zma00562	Inositol phosphate metabolism
Zm00001d025037	436.547	649.599	223.496	0.344052	-1.5393	4.68723e-09	1.47997e-07	Down	16.5275	12.0602	15.1677	7.36845	6.88569	7.15012	UDP-glycosyltransferase 74B1	GLT2	GO:0016117,GO:0016758	carotenoid biosynthetic process|transferase activity, transferring hexosyl groups
Zm00001d019895	145.879	216.982	74.7764	0.344621	-1.53692	0.00270758	0.0167581	Down	17.4247	13.0828	6.32921	4.19132	6.3712	5.76066	Major pollen allergen Car b 1 isoforms 1A and 1B		GO:0006952,GO:0009607,GO:0009820,GO:0050474	defense response|response to biotic stimulus|alkaloid metabolic process|(S)-norcoclaurine synthase activity
Zm00001d054015	44.9471	66.8397	23.0544	0.344921	-1.53566	0.00064688	0.00521694	Down	1.96468	0.911452	1.65592	0.863062	1.02305	0.382136	Peptidyl-prolyl cis-trans isomerase FKBP18 chloroplastic	FKBP18; At1g20810; F2D10.32	GO:0003755,GO:0005528,GO:0005737,GO:0009507,GO:0009543,GO:0031977,GO:0061077	peptidyl-prolyl cis-trans isomerase activity|FK506 binding|cytoplasm|chloroplast|chloroplast thylakoid lumen|thylakoid lumen|chaperone-mediated protein folding
Zm00001d035153	405.548	603.062	208.034	0.344963	-1.53549	3.22999e-07	6.771e-06	Down	5.23879	5.79736	3.1762	2.35529	1.71549	2.63448
Zm00001d042920	292.519	434.911	150.127	0.345191	-1.53453	1.24925e-09	4.47749e-08	Down	5.90788	6.28361	3.52645	1.87532	3.33136	2.6074	WUSCHEL-related homeobox 2	WOX2; At5g59340; MNC17.25	GO:0003677,GO:0005634,GO:0006351,GO:0006355,GO:0007275	DNA binding|nucleus|transcription, DNA-templated|regulation of transcription, DNA-templated|multicellular organism development
Zm00001d000237	80.3413	119.428	41.2545	0.345434	-1.53352	1.41995e-05	0.000196328	Down	3.34663	3.29876	1.84527	0.814048	2.00391	1.49664	cis-zeatin O-glucosyltransferase1	CISZOG1; Z092E12.11	GO:0006486,GO:0009690,GO:0010817,GO:0050502,GO:0080036	protein glycosylation|cytokinin metabolic process|regulation of hormone levels|cis-zeatin O-beta-D-glucosyltransferase activity|regulation of cytokinin-activated signaling pathway
Zm00001d034699	90.1351	133.974	46.2961	0.34556	-1.53299	2.26061e-05	0.000295419	Down	2.15254	3.69635	2.19341	0.949596	1.17353	1.52296	Transcription termination factor nusG family protein	nusG {ECO:0000255|HAMAP-Rule:MF_00948}; TTHA0248	GO:0006353,GO:0031564,GO:0032784	DNA-templated transcription, termination|transcription antitermination|regulation of DNA-templated transcription, elongation
Zm00001d013250	424.783	631.247	218.319	0.345853	-1.53177	4.41568e-12	2.63567e-10	Down	15.1065	13.4625	9.04517	5.01682	6.14279	7.31239	Glucan endo-1%252C3-beta-glucosidase 3	PDCB3; At1g18650; F25I16.1	GO:0001872,GO:0004553,GO:0009408,GO:0009506,GO:0030247,GO:0031225,GO:0046658	(1->3)-beta-D-glucan binding|hydrolase activity, hydrolyzing O-glycosyl compounds|response to heat|plasmodesma|polysaccharide binding|anchored component of membrane|anchored component of plasma membrane
Zm00001d000316	66.9916	99.5437	34.4395	0.345973	-1.53127	0.000829186	0.00640441	Down	1.1612	0.755589	1.55866	0.284896	0.712885	0.640867	NADP-dependent malic enzyme%252C chloroplastic	MOD1; Synonyms=ME1	GO:0004471,GO:0004473,GO:0008948,GO:0009507,GO:0046872,GO:0051287	malate dehydrogenase (decarboxylating) (NAD+) activity|malate dehydrogenase (decarboxylating) (NADP+) activity|oxaloacetate decarboxylase activity|chloroplast|metal ion binding|NAD binding
Zm00001d013168	477.798	709.909	245.686	0.34608	-1.53082	0.00622425	0.0327264	Down	8.60404	8.98766	3.92013	2.33702	6.73601	1.80902	Probable xyloglucan glycosyltransferase 12	CSLC9; Os03g0770800, LOC_Os03g56060; OSJNBa0072F13.8	GO:0000139,GO:0016021,GO:0016757,GO:0071555	Golgi membrane|integral component of membrane|transferase activity, transferring glycosyl groups|cell wall organization
Zm00001d030132	142.961	212.41	73.5114	0.346082	-1.53081	0.000494651	0.00415744	Down	1.94007	1.49727	2.14407	0.798416	0.981415	1.04416	4-coumarate--CoA ligase-like 6	4CLL3; Os08g0143300, LOC_Os08g04770; P0025F03.16, P0473D02.38	GO:0005524,GO:0008152,GO:0016874	ATP binding|metabolic process|ligase activity	path:zma00130,path:zma00360,path:zma00940	Ubiquinone and other terpenoid-quinone biosynthesis|Phenylalanine metabolism|Phenylpropanoid biosynthesis
Zm00001d028397	847.843	1259.65	436.041	0.346161	-1.53048	4.17706e-14	3.43409e-12	Down	7.65356	7.35215	7.03236	3.53343	2.61984	3.78845	Acyl-CoA-binding domain-containing protein 3		GO:0000062,GO:0001666,GO:0005778,GO:0005783,GO:0005789,GO:0005886,GO:0006869,GO:0008289,GO:0009514,GO:0010288,GO:0016021,GO:0032791	fatty-acyl-CoA binding|response to hypoxia|peroxisomal membrane|endoplasmic reticulum|endoplasmic reticulum membrane|plasma membrane|lipid transport|lipid binding|glyoxysome|response to lead ion|integral component of membrane|lead ion binding
Zm00001d028240	267.69	397.695	137.686	0.346209	-1.53028	3.34245e-10	1.36477e-08	Down	19.166	22.1188	13.9258	9.01166	9.08407	8.2521	50S ribosomal protein L15 chloroplastic	RPL15	GO:0003735,GO:0006412,GO:0009507,GO:0015934	structural constituent of ribosome|translation|chloroplast|large ribosomal subunit	path:zma03010	Ribosome
Zm00001d050456	142.166	211.124	73.2085	0.346756	-1.52801	2.02541e-07	4.45508e-06	Down	4.94654	6.19725	5.99079	3.14324	2.19803	2.81245	Protein NRT1/ PTR FAMILY 1.2	NPF1.1; Synonyms=NTR1.12; At3g16180; MSL1.22	GO:0005886,GO:0015706,GO:0016021,GO:0080054	plasma membrane|nitrate transport|integral component of membrane|low-affinity nitrate transmembrane transporter activity
Zm00001d014569	1086.77	1613.86	559.682	0.346797	-1.52784	8.00305e-09	2.4221e-07	Down	24.5904	29.8594	16.876	11.2245	11.3255	10.8968	Probable cadmium/zinc-transporting ATPase HMA1 chloroplastic	HMA1; At4g37270; AP22.4, C7A10.90	GO:0005524,GO:0006878,GO:0008551,GO:0009507,GO:0009536,GO:0009642,GO:0009706,GO:0009941,GO:0015633,GO:0016021,GO:0016463,GO:0016887,GO:0046872,GO:0055069	ATP binding|cellular copper ion homeostasis|cadmium-exporting ATPase activity|chloroplast|plastid|response to light intensity|chloroplast inner membrane|chloroplast envelope|zinc-transporting ATPase activity|integral component of membrane|zinc-exporting ATPase activity|ATPase activity|metal ion binding|zinc ion homeostasis
Zm00001d038342	300.025	445.496	154.554	0.346926	-1.5273	2.43439e-10	1.02415e-08	Down	9.3164	8.8784	9.97679	3.92387	5.25621	4.71411	RING/FYVE/PHD zinc finger superfamily protein
Zm00001d040499	131.797	195.692	67.9028	0.346989	-1.52704	3.6352e-07	7.49676e-06	Down	0.415489	0.383471	0.426255	0.209076	0.105736	0.379774		pif1; zgc:56161	GO:0000002,GO:0000723,GO:0003677,GO:0005524,GO:0005634,GO:0005657,GO:0005739,GO:0006260,GO:0006281,GO:0006310,GO:0010521,GO:0032211,GO:0032508,GO:0043141,GO:0044806,GO:0051974	mitochondrial genome maintenance|telomere maintenance|DNA binding|ATP binding|nucleus|replication fork|mitochondrion|DNA replication|DNA repair|DNA recombination|telomerase inhibitor activity|negative regulation of telomere maintenance via telomerase|DNA duplex unwinding|ATP-dependent 5'-3' DNA helicase activity|G-quadruplex DNA unwinding|negative regulation of telomerase activity
Zm00001d053600	590.126	875.958	304.294	0.347384	-1.5254	6.62737e-13	4.60793e-11	Down	43.322	36.064	33.211	16.2642	23.4215	18.1915
Zm00001d043131	1418.26	2104.75	731.773	0.347678	-1.52418	2.37452e-15	2.28385e-13	Down	24.1892	25.5954	21.0206	11.5017	10.1706	12.6203	myb domain protein 81	GAM1; OsI_004080	GO:0000981,GO:0001135,GO:0005634,GO:0006351,GO:0006357,GO:0009555,GO:0030154,GO:0043565,GO:0044212,GO:0048653	RNA polymerase II transcription factor activity, sequence-specific DNA binding|transcription factor activity, RNA polymerase II transcription factor recruiting|nucleus|transcription, DNA-templated|regulation of transcription from RNA polymerase II promoter|pollen development|cell differentiation|sequence-specific DNA binding|transcription regulatory region DNA binding|anther development
Zm00001d030310	41.7903	62.0077	21.573	0.347909	-1.52322	0.00120733	0.00870562	Down	1.32271	1.38214	1.3116	0.794216	0.885701	0.434118	auxin import carrier1	Os10g0147400, LOC_Os10g05690; OsJ_30723 {ECO:0000312|EMBL:EAZ15304.1}, OSJNBb0016M10.2	GO:0003333,GO:0005886,GO:0009734,GO:0015171,GO:0015293,GO:0016021	amino acid transmembrane transport|plasma membrane|auxin-activated signaling pathway|amino acid transmembrane transporter activity|symporter activity|integral component of membrane	path:zma04075	Plant hormone signal transduction
Zm00001d033858	305.976	453.888	158.064	0.348246	-1.52182	4.84412e-05	0.00057312	Down	1.95912	2.48966	3.26166	1.16739	1.61892	1.05891		YOR059C; YOR29-10	GO:0005634,GO:0005737,GO:0016042,GO:0044255,GO:0047372	nucleus|cytoplasm|lipid catabolic process|cellular lipid metabolic process|acylglycerol lipase activity
Zm00001d006768	139.865	207.456	72.2732	0.348378	-1.52128	0.000167656	0.00167223	Down	3.91726	4.36762	5.91972	2.60993	1.83956	2.65127	C2H2-like zinc finger protein	ZAT5; At2g28200; T3B23.13	GO:0003700,GO:0005634,GO:0006351,GO:0006355,GO:0044212,GO:0046872	DNA binding transcription factor activity|nucleus|transcription, DNA-templated|regulation of transcription, DNA-templated|transcription regulatory region DNA binding|metal ion binding
Zm00001d002276	649.012	962.557	335.466	0.348516	-1.5207	4.55963e-07	9.14956e-06	Down	89.5288	84.3442	49.8089	27.0067	45.7652	35.1638
Zm00001d016636	36.0131	53.4017	18.6245	0.348762	-1.51969	0.00251618	0.0157849	Down	3.33153	2.07213	2.5802	0.907879	0.924165	2.06582
Zm00001d034665	1099.61	1630.25	568.971	0.349008	-1.51867	6.49082e-11	3.14249e-09	Down	31.0393	32.8399	22.1108	13.5838	9.81937	15.6185	NAD-dependent epimerase/dehydratase	At2g37660; F13M22.16	GO:0005507,GO:0009507,GO:0009570,GO:0009579,GO:0042742,GO:0048046	copper ion binding|chloroplast|chloroplast stroma|thylakoid|defense response to bacterium|apoplast
Zm00001d052110	1706.34	2528.03	884.642	0.349933	-1.51485	6.75877e-07	1.30145e-05	Down	6.28948	6.74159	8.12838	4.28095	3.69519	3.65801	opaque endosperm1	O1 {ECO:0000303|PubMed:22892319}; ZEAMMB73_923224 {ECO:0000312|EMBL:AFW64277.1}, Zm.5032	GO:0003774,GO:0003779,GO:0005516,GO:0005524,GO:0005737,GO:0016459	motor activity|actin binding|calmodulin binding|ATP binding|cytoplasm|myosin complex
Zm00001d047807	88.2647	130.768	45.7611	0.34994	-1.51482	0.000794952	0.0061949	Down	1.64048	1.47656	2.04131	0.232437	1.59987	0.592122	Probable protein phosphatase 2C 4	Os03g0275100, LOC_Os03g16760; OsJ_009919	GO:0004722,GO:0046872	protein serine/threonine phosphatase activity|metal ion binding
Zm00001d038304	871.986	1291.74	452.229	0.350092	-1.51419	7.57936e-08	1.84647e-06	Down	27.5956	29.7532	35.7489	13.4265	18.0892	14.9504	Carbohydrate-binding-like fold	cgt	GO:0005576,GO:0005975,GO:0043895,GO:0046872,GO:2001070	extracellular region|carbohydrate metabolic process|cyclomaltodextrin glucanotransferase activity|metal ion binding|starch binding
Zm00001d015866	67.9468	100.627	35.267	0.350474	-1.51262	0.000190653	0.00186322	Down	7.47887	7.09312	3.26544	3.25161	2.13619	2.76281
Zm00001d000123	496.155	734.526	257.785	0.350954	-1.51065	4.23303e-12	2.54026e-10	Down	8.0164	7.62445	7.53654	3.53711	4.46266	4.07314	NAD(P)-binding Rossmann-fold superfamily protein	At1g32220; F3C3.2	GO:0003954,GO:0006979,GO:0009507,GO:0009579,GO:0010287,GO:1901006	NADH dehydrogenase activity|response to oxidative stress|chloroplast|thylakoid|plastoglobule|ubiquinone-6 biosynthetic process
Zm00001d018386	2150.72	3183.45	1117.99	0.351188	-1.50968	1.15921e-15	1.17076e-13	Down	32.9889	36.1876	23.8903	15.7347	13.78	17.1246	Aspartate aminotransferase chloroplastic	ASP5; Synonyms=AAT1 {ECO:0000303|PubMed:7766905}, AAT3 {ECO:0000303|PubMed:9611168}; At4g31990 {ECO:0000312|Araport:AT4G31990}; F10N7.200	GO:0004069,GO:0006103,GO:0006531,GO:0006536,GO:0009058,GO:0009501,GO:0009507,GO:0030170,GO:0080130	L-aspartate:2-oxoglutarate aminotransferase activity|2-oxoglutarate metabolic process|aspartate metabolic process|glutamate metabolic process|biosynthetic process|amyloplast|chloroplast|pyridoxal phosphate binding|L-phenylalanine:2-oxoglutarate aminotransferase activity	path:zma00220,path:zma00250,path:zma00270,path:zma00330,path:zma00350,path:zma00360,path:zma00400,path:zma00950,path:zma00960	Arginine biosynthesis|Alanine, aspartate and glutamate metabolism|Cysteine and methionine metabolism|Arginine and proline metabolism|Tyrosine metabolism|Phenylalanine metabolism|Phenylalanine, tyrosine and tryptophan biosynthesis|Isoquinoline alkaloid biosynthesis|Tropane, piperidine and pyridine alkaloid biosynthesis
Zm00001d002325	21114.7	31253.4	10976	0.351193	-1.50966	3.60445e-17	4.61931e-15	Down	104.716	114.718	108.693	61.5635	35.0846	58.2195
Zm00001d016066	233.025	344.884	121.165	0.351321	-1.50914	1.50356e-08	4.30206e-07	Down	8.1147	8.89168	5.73643	2.83905	4.27545	3.94746	F-box/kelch-repeat protein	At3g61590; F2A19.190	GO:0004842,GO:0099402	ubiquitin-protein transferase activity|plant organ development
Zm00001d027532	369.879	547.329	192.429	0.351578	-1.50808	8.10775e-11	3.87609e-09	Down	1.68495	1.88894	1.93723	0.733651	1.03902	0.686543
Zm00001d024876	968.109	1432.22	504.001	0.351903	-1.50675	2.1055e-10	9.0706e-09	Down	41.9802	43.1526	25.8107	17.1725	14.077	21.1437	Coatomer subunit beta-1	Os11g0174000, LOC_Os11g07280; OsJ_031814, OsJ_33144, OSJNBa0055G24, OSJNBb0063D09	GO:0000139,GO:0005198,GO:0006886,GO:0006888,GO:0006890,GO:0006891,GO:0030126	Golgi membrane|structural molecule activity|intracellular protein transport|ER to Golgi vesicle-mediated transport|retrograde vesicle-mediated transport, Golgi to ER|intra-Golgi vesicle-mediated transport|COPI vesicle coat
Zm00001d011463	147.796	218.621	76.9708	0.352074	-1.50605	1.62296e-07	3.63985e-06	Down	8.16648	9.47201	8.78828	2.98507	5.52097	3.61816	Plant-specific domain TIGR01570 family protein	MIZ1; At2g41660; T32G6.18	GO:0005737,GO:0005783,GO:0005789,GO:0009658,GO:0010274,GO:0016020,GO:0032541	cytoplasm|endoplasmic reticulum|endoplasmic reticulum membrane|chloroplast organization|hydrotropism|membrane|cortical endoplasmic reticulum
Zm00001d019070	1037.61	1534.43	540.799	0.352444	-1.50453	2.01125e-14	1.74772e-12	Down	41.9502	38.5482	30.2644	16.9497	16.2454	19.7614
Zm00001d039721	35.725	52.8245	18.6255	0.352592	-1.50393	0.00339091	0.020075	Down	0.14298	0.503627	0.279386	0.146231	0.311896	0.0361591		PCMP-E81; At3g04750; F7O18.24
Zm00001d049558	10750.2	15895.4	5605.06	0.352621	-1.50381	6.67634e-17	8.17811e-15	Down	63.9704	68.2469	56.7213	33.1139	25.8962	31.4316	DNA topoisomerase 1 beta	TOP1B {ECO:0000305}; Synonyms=TOP1 {ECO:0000305}, TOP1BETA {ECO:0000303|PubMed:12215507}; At5g55310 {ECO:0000312|Araport:AT5G55310}; MTE17.2 {ECO:0000312|EMBL:BAB08548.1}	GO:0003677,GO:0003917,GO:0005730,GO:0006260,GO:0006265,GO:0006338,GO:0007059,GO:0016020,GO:0031298	DNA binding|DNA topoisomerase type I activity|nucleolus|DNA replication|DNA topological change|chromatin remodeling|chromosome segregation|membrane|replication fork protection complex
Zm00001d014553	270.224	399.473	140.975	0.352902	-1.50266	1.88817e-06	3.28351e-05	Down	3.90282	4.66221	2.50318	1.58562	1.95796	1.63822	protein%3B Ternary complex factor MIP1-like
Zm00001d044211	179.262	264.958	93.5653	0.353132	-1.50172	2.41834e-08	6.55661e-07	Down	4.50881	4.90476	3.08807	2.07659	1.37037	2.27502	Phosphoglucomutase chloroplastic	PGMP; Synonyms=RUG3	GO:0000287,GO:0004614,GO:0006006,GO:0009507	magnesium ion binding|phosphoglucomutase activity|glucose metabolic process|chloroplast	path:zma00010,path:zma00030,path:zma00052,path:zma00230,path:zma00500,path:zma00520	Glycolysis / Gluconeogenesis|Pentose phosphate pathway|Galactose metabolism|Purine metabolism|Starch and sucrose metabolism|Amino sugar and nucleotide sugar metabolism
Zm00001d022193	273.922	404.825	143.018	0.353284	-1.5011	6.1396e-06	9.40552e-05	Down	6.19394	3.97421	4.89481	2.25695	2.11032	3.21975	Probable trehalose-phosphate phosphatase J	TPP3; Os07g0624600, LOC_Os07g43160; P0524E08.130	GO:0004805,GO:0005992	trehalose-phosphatase activity|trehalose biosynthetic process	path:zma00500	Starch and sucrose metabolism
Zm00001d006220	4145.6	6126.03	2165.17	0.353438	-1.50047	8.86083e-08	2.12472e-06	Down	62.2365	64.4643	77.1336	33.5627	32.27	37.8129	Transcription initiation factor IIB-2	TFIIB; Os09g0534800, LOC_Os09g36440; OJ1112_E07.31, P0569E11.1	GO:0005634,GO:0006355,GO:0017025,GO:0046872,GO:0070897	nucleus|regulation of transcription, DNA-templated|TBP-class protein binding|metal ion binding|DNA-templated transcriptional preinitiation complex assembly	path:zma03022	Basal transcription factors
Zm00001d013761	43.5684	64.3722	22.7646	0.353641	-1.49964	0.00105065	0.00777622	Down	0.875904	0.725072	0.542255	0.153388	0.453156	0.343379	Replication protein-like
Zm00001d018087	262.212	387.365	137.059	0.353824	-1.49889	1.31826e-09	4.70271e-08	Down	7.85368	7.58083	6.78857	3.01136	4.15295	3.98999
Zm00001d005016	781.421	1154.3	408.54	0.353929	-1.49847	1.02309e-06	1.88895e-05	Down	7.62671	11.415	6.44162	3.7303	5.80991	3.79159	WRI1 transcription factor1	AIL5; At5g57390; MSF19.5	GO:0003677,GO:0003700,GO:0005634,GO:0006109,GO:0006110,GO:0006351,GO:0006629,GO:0007275,GO:0008610,GO:0009744,GO:0009873,GO:0019432,GO:1901959	DNA binding|DNA binding transcription factor activity|nucleus|regulation of carbohydrate metabolic process|regulation of glycolytic process|transcription, DNA-templated|lipid metabolic process|multicellular organism development|lipid biosynthetic process|response to sucrose|ethylene-activated signaling pathway|triglyceride biosynthetic process|positive regulation of cutin biosynthetic process
Zm00001d023536	104.122	153.781	54.4633	0.354161	-1.49752	0.00160307	0.0109606	Down	2.00778	2.20468	0.896215	0.517102	1.31852	0.969556	Magnesium-chelatase subunit ChlI-1 chloroplastic	CHLI; Synonyms=CHL9; Os03g0563300, LOC_Os03g36540; OsJ_11451	GO:0005524,GO:0009507,GO:0015979,GO:0015995,GO:0016851	ATP binding|chloroplast|photosynthesis|chlorophyll biosynthetic process|magnesium chelatase activity	path:zma00860	Porphyrin and chlorophyll metabolism
Zm00001d044224	294.977	435.658	154.296	0.354168	-1.49749	4.76296e-10	1.8818e-08	Down	13.996	12.1775	10.9351	4.16756	4.25697	5.14971
Zm00001d008619	3793.22	5601.09	1985.36	0.35446	-1.49631	3.90526e-16	4.23894e-14	Down	105.49	96.7543	82.9635	49.6851	53.0097	51.9347	triose phosphate isomerase3		GO:0004807,GO:0005737,GO:0006094,GO:0006096,GO:0006098	triose-phosphate isomerase activity|cytoplasm|gluconeogenesis|glycolytic process|pentose-phosphate shunt	path:zma00010,path:zma00051,path:zma00562,path:zma00710	Glycolysis / Gluconeogenesis|Fructose and mannose metabolism|Inositol phosphate metabolism|Carbon fixation in photosynthetic organisms
Zm00001d009081	441.426	651.634	231.218	0.354828	-1.49481	1.44255e-11	7.76002e-10	Down	48.2368	39.441	44.1714	24.2176	20.9097	20.2364	Anther-specific protein SF18 [Source:UniProtKB/TrEMBL%3BAcc:B4FTF5]
Zm00001d028586	3144.67	4640.99	1648.35	0.355172	-1.49341	5.04677e-08	1.2849e-06	Down	50.403	51.5597	31.6919	24.0899	14.7842	26.0801	Protein TOC75-3 chloroplastic	TOC75; Os03g0271200, LOC_Os03g16440; OJ1261C08.8	GO:0009707,GO:0015031,GO:0016021	chloroplast outer membrane|protein transport|integral component of membrane
Zm00001d005528	52.346	77.2275	27.4645	0.355631	-1.49155	0.000342259	0.00306136	Down	0.543928	0.594919	0.252494	0.286745	0.122194	0.264375	ABC transporter B family member 9	ABCB9; Synonyms=MDR9, PGP9; At4g18050; F15J5.20	GO:0005524,GO:0005886,GO:0009506,GO:0010329,GO:0010540,GO:0016021,GO:0042626	ATP binding|plasma membrane|plasmodesma|auxin efflux transmembrane transporter activity|basipetal auxin transport|integral component of membrane|ATPase activity, coupled to transmembrane movement of substances	path:zma02010	ABC transporters
Zm00001d024213	64.2337	94.7638	33.7036	0.355659	-1.49143	0.000125637	0.00130697	Down	1.87822	1.92315	1.73489	0.962603	0.941823	0.905809	B-box type zinc finger family protein	BBX32 {ECO:0000303|PubMed:19920209}; At3g21150 {ECO:0000312|Araport:AT3G21150}; MSA6.19 {ECO:0000312|EMBL:BAB01458.1}	GO:0003700,GO:0005634,GO:0005737,GO:0006351,GO:0006355,GO:0008270,GO:0009640,GO:0009785,GO:0009909,GO:0010017,GO:0010200,GO:0045892	DNA binding transcription factor activity|nucleus|cytoplasm|transcription, DNA-templated|regulation of transcription, DNA-templated|zinc ion binding|photomorphogenesis|blue light signaling pathway|regulation of flower development|red or far-red light signaling pathway|response to chitin|negative regulation of transcription, DNA-templated
Zm00001d037721	44.354	65.4211	23.2868	0.355953	-1.49024	0.00106943	0.00788654	Down	1.55296	1.75298	1.98903	0.512819	0.695309	1.08009	UDP-glycosyltransferase 72B1	AS	GO:0008152,GO:0050505	metabolic process|hydroquinone glucosyltransferase activity
Zm00001d051932	122.165	180.175	64.1536	0.356062	-1.4898	1.32187e-06	2.38569e-05	Down	1.99828	2.47641	1.67712	0.564828	1.36857	0.966834	Protein ECERIFERUM 1	CER1; At1g02205; T7I23.10	GO:0005506,GO:0005789,GO:0006629,GO:0008610,GO:0009414,GO:0010025,GO:0016021,GO:0016491,GO:0042742,GO:0043447,GO:0050832	iron ion binding|endoplasmic reticulum membrane|lipid metabolic process|lipid biosynthetic process|response to water deprivation|wax biosynthetic process|integral component of membrane|oxidoreductase activity|defense response to bacterium|alkane biosynthetic process|defense response to fungus	path:zma00073	Cutin, suberine and wax biosynthesis
Zm00001d049769	27.3237	40.2859	14.3615	0.356489	-1.48807	0.00869895	0.0426227	Down	2.57101	2.56361	2.98327	0.978061	1.82418	1.69828	SMR7 [Source:UniProtKB/TrEMBL%3BAcc:K7TXW6]
Zm00001d035308	2934.59	4326.61	1542.57	0.356531	-1.4879	1.12244e-15	1.14118e-13	Down	80.2827	77.2757	68.7865	37.1391	43.8787	32.5731	Protein DOWNY MILDEW RESISTANCE 6	IDS3	GO:0005737,GO:0010041,GO:0031418,GO:0033760,GO:0046872	cytoplasm|response to iron(III) ion|L-ascorbic acid binding|2'-deoxymugineic-acid 2'-dioxygenase activity|metal ion binding
Zm00001d006306	1288.92	1900.15	677.687	0.356649	-1.48743	0.000305903	0.00277358	Down	6.94266	5.99359	9.51847	3.72254	4.16676	5.90702	High mobility group B protein 2		GO:0003677,GO:0005634	DNA binding|nucleus
Zm00001d042613	534.401	787.727	281.075	0.356818	-1.48674	3.73933e-12	2.26553e-10	Down	42.0392	40.7165	34.3084	20.1565	14.3438	22.9147	RING/FYVE/PHD-type zinc finger family protein	EHD3 {ECO:0000303|PubMed:21284756}; Os08g0105000 {ECO:0000312|EMBL:BAF22697.1}, LOC_Os08g01420 {ECO:0000305}; OJ1300_E01.8-1 {ECO:0000312|EMBL:BAD08931.1}	GO:0003677,GO:0005634,GO:0006351,GO:0006355,GO:0009908,GO:0046872,GO:0048586	DNA binding|nucleus|transcription, DNA-templated|regulation of transcription, DNA-templated|flower development|metal ion binding|regulation of long-day photoperiodism, flowering
Zm00001d009638	26590.2	39192.2	13988.1	0.356911	-1.48636	3.84962e-09	1.23858e-07	Down	644.1	624.808	384.312	269.754	253.318	300.243	Ketol-acid reductoisomerase chloroplastic	Os05g0573700, LOC_Os05g49800; OJ1735_C10.18	GO:0000287,GO:0004455,GO:0009097,GO:0009099,GO:0009507,GO:0042803,GO:0070402	magnesium ion binding|ketol-acid reductoisomerase activity|isoleucine biosynthetic process|valine biosynthetic process|chloroplast|protein homodimerization activity|NADPH binding
Zm00001d051371	89.9876	132.635	47.3398	0.356917	-1.48634	1.14029e-05	0.000161318	Down	5.16805	4.19803	2.92138	1.78377	2.38411	2.25558	Cys2/His2 zinc-finger transcription factor	ZAT4; At2g45120; T14P1.7	GO:0003700,GO:0005634,GO:0006351,GO:0006355,GO:0044212,GO:0046872	DNA binding transcription factor activity|nucleus|transcription, DNA-templated|regulation of transcription, DNA-templated|transcription regulatory region DNA binding|metal ion binding
Zm00001d053697	2700.4	3980.16	1420.64	0.356929	-1.48629	8.56e-16	8.85046e-14	Down	15.7125	14.5643	10.5281	6.90618	5.81867	7.67292	Methyl-CpG-binding domain-containing protein 9	MBD9; At3g01460; F4P13.1, T13O15.10	GO:0004402,GO:0005634,GO:0005720,GO:0006351,GO:0006355,GO:0008327,GO:0009506,GO:0010216,GO:0010223,GO:0016567,GO:0016573,GO:0042393,GO:0043966,GO:0043967,GO:0046872,GO:0048573,GO:0061630,GO:0090308	histone acetyltransferase activity|nucleus|nuclear heterochromatin|transcription, DNA-templated|regulation of transcription, DNA-templated|methyl-CpG binding|plasmodesma|maintenance of DNA methylation|secondary shoot formation|protein ubiquitination|histone acetylation|histone binding|histone H3 acetylation|histone H4 acetylation|metal ion binding|photoperiodism, flowering|ubiquitin protein ligas…
Zm00001d026514	1202.1	1770.86	633.346	0.35765	-1.48338	7.30809e-12	4.19782e-10	Down	24.0149	23.5843	26.4734	13.34	15.1693	11.1068	Inositol-pentakisphosphate 2-kinase	IPK1 {ECO:0000303|PubMed:17961936}; Os04g0661200 {ECO:0000312|EMBL:BAF16061.1}, LOC_Os04g56580 {ECO:0000305}; OsJ_16498 {ECO:0000312|EMBL:EEE61843.1}, OSJNBa0015K02.18 {ECO:0000312|EMBL:CAE02901.1}	GO:0005524,GO:0005634,GO:0032958,GO:0035299,GO:0046872,GO:0052746	ATP binding|nucleus|inositol phosphate biosynthetic process|inositol pentakisphosphate 2-kinase activity|metal ion binding|inositol phosphorylation	path:zma00562,path:zma04070	Inositol phosphate metabolism|Phosphatidylinositol signaling system
Zm00001d033529	471.595	694.702	248.487	0.357689	-1.48322	2.29647e-06	3.94174e-05	Down	7.87387	11.0074	5.73533	3.67628	3.69365	5.16332	5'-AMP-activated protein kinase-related	PTST {ECO:0000303|PubMed:25710501}; At5g39790 {ECO:0000312|Araport:AT5G39790}; MKM21.80 {ECO:0000312|EMBL:AB016876}	GO:0009507,GO:0009569,GO:0009570,GO:0010581,GO:0019252,GO:0030247,GO:2001070	chloroplast|chloroplast starch grain|chloroplast stroma|regulation of starch biosynthetic process|starch biosynthetic process|polysaccharide binding|starch binding
Zm00001d052066	189.035	278.441	99.6289	0.35781	-1.48274	3.61867e-05	0.000444709	Down	6.25373	10.0825	6.67388	2.86384	5.58622	2.50593	Mitogen-activated protein kinase kinase 5	MKK5; Synonyms=MEK5; At3g21220; MXL8.8	GO:0004674,GO:0005524,GO:0005737,GO:0007346,GO:0009626,GO:0009814,GO:0010227,GO:0010229,GO:0010365,GO:0023014,GO:0031098,GO:0032147	protein serine/threonine kinase activity|ATP binding|cytoplasm|regulation of mitotic cell cycle|plant-type hypersensitive response|defense response, incompatible interaction|floral organ abscission|inflorescence development|positive regulation of ethylene biosynthetic process|signal transduction by protein phosphorylation|stress-activated protein kinase signaling cascade|activation of protein kin…	path:zma04016,path:zma04075,path:zma04626	MAPK signaling pathway - plant|Plant hormone signal transduction|Plant-pathogen interaction
Zm00001d027514	3685.73	5426.95	1944.52	0.358309	-1.48072	8.45577e-16	8.77243e-14	Down	64.7532	68.558	57.4512	31.2426	28.642	34.256	Ubiquitin domain-containing protein DSK2b	DSK2B; At2g17200; T23A1.6	GO:0005634,GO:0005829,GO:0031593	nucleus|cytosol|polyubiquitin modification-dependent protein binding	path:zma04141	Protein processing in endoplasmic reticulum
Zm00001d003974	2284.02	3360.12	1207.92	0.359488	-1.47598	2.35089e-15	2.26913e-13	Down	118.36	110.446	91.9138	51.2913	41.7735	56.6624	Phosphoenolpyruvate carboxylase family protein	bcpA	GO:0008807,GO:0017000	carboxyvinyl-carboxyphosphonate phosphorylmutase activity|antibiotic biosynthetic process
Zm00001d034892	135.088	198.664	71.5126	0.359968	-1.47406	5.1764e-07	1.02656e-05	Down	2.85852	2.59251	2.52302	0.9987	0.851981	1.59468	pentatricopeptide repeat53	At5g46580; F10E10.5
Zm00001d028153	131.679	193.632	69.7256	0.360093	-1.47356	8.2993e-07	1.56161e-05	Down	4.98716	4.5555	3.289	1.86692	2.97843	1.78255	30S ribosomal protein S10 chloroplastic	RPS10	GO:0003723,GO:0003735,GO:0005840,GO:0006412,GO:0009507	RNA binding|structural constituent of ribosome|ribosome|translation|chloroplast	path:zma03010	Ribosome
Zm00001d048201	2489	3659.71	1318.28	0.360214	-1.47307	5.89962e-05	0.000680834	Down	14.1035	12.3717	18.2989	6.69633	8.06796	8.76187	Inositol-3-phosphate synthase isozyme 1		GO:0004512,GO:0005737,GO:0006021,GO:0008654	inositol-3-phosphate synthase activity|cytoplasm|inositol biosynthetic process|phospholipid biosynthetic process	path:zma00562	Inositol phosphate metabolism
Zm00001d041596	144.211	212.007	76.415	0.360437	-1.47218	4.88999e-07	9.7611e-06	Down	3.04186	2.87787	2.68785	1.04269	1.61855	1.2603	Probable glycerol-3-phosphate acyltransferase 2	GPAT2; At1g02390; T6A9.17, T6A9.8	GO:0004366,GO:0010143,GO:0016020,GO:0016021,GO:0016024,GO:0016311,GO:0016791,GO:0090447,GO:0102420	glycerol-3-phosphate O-acyltransferase activity|cutin biosynthetic process|membrane|integral component of membrane|CDP-diacylglycerol biosynthetic process|dephosphorylation|phosphatase activity|glycerol-3-phosphate 2-O-acyltransferase activity|sn-1-glycerol-3-phosphate C16:0-DCA-CoA acyl transferase activity	path:zma00561,path:zma00564	Glycerolipid metabolism|Glycerophospholipid metabolism
Zm00001d006753	3188.33	4687.05	1689.62	0.360487	-1.47198	2.41712e-15	2.31111e-13	Down	61.1215	60.9863	56.6129	23.6706	41.6843	27.3537	Indole-3-acetic acid amido synthetase	GH3.8; Os07g0592600, LOC_Os07g40290; OJ1710_H11.110, OsJ_023992, OsJ_24963 {ECO:0000312|EMBL:EEE67513.1}	GO:0016874	ligase activity	path:zma04075	Plant hormone signal transduction
Zm00001d027395	375.671	552.05	199.292	0.361003	-1.46992	1.06989e-09	3.87563e-08	Down	3.73541	2.61065	2.81114	1.74631	1.28982	1.60528	NAC domain containing protein 28	NAC086 {ECO:0000312|EMBL:AED92405.1}; At5g17260 {ECO:0000312|Araport:AT5G17260}; MKP11.11 {ECO:0000312|EMBL:BAB10513.1}	GO:0003677,GO:0003700,GO:0005634,GO:0006351,GO:0090602,GO:0090603	DNA binding|DNA binding transcription factor activity|nucleus|transcription, DNA-templated|sieve element enucleation|sieve element differentiation
Zm00001d025373	623.794	916.313	331.275	0.36153	-1.46781	0.00161088	0.0109987	Down	8.3743	11.1642	14.0966	4.21846	10.027	4.56572	Aluminum-activated malate transporter 8	ALMT1; Synonyms=ALMT1-1, ALMT1-2	GO:0005886,GO:0015743,GO:0016021	plasma membrane|malate transport|integral component of membrane
Zm00001d009779	1876	2755.72	996.291	0.361536	-1.46779	4.67026e-15	4.31659e-13	Down	43.0989	42.1134	29.5449	19.6952	13.8981	22.2694	dihydrolipoyl dehydrogenases	LPD1; At3g16950; K14A17.6	GO:0004148,GO:0005730,GO:0006086,GO:0009507,GO:0009570,GO:0009941,GO:0045454,GO:0046685,GO:0050660	dihydrolipoyl dehydrogenase activity|nucleolus|acetyl-CoA biosynthetic process from pyruvate|chloroplast|chloroplast stroma|chloroplast envelope|cell redox homeostasis|response to arsenic-containing substance|flavin adenine dinucleotide binding	path:zma00010,path:zma00020,path:zma00260,path:zma00280,path:zma00620,path:zma00630,path:zma00640	Glycolysis / Gluconeogenesis|Citrate cycle (TCA cycle)|Glycine, serine and threonine metabolism|Valine, leucine and isoleucine degradation|Pyruvate metabolism|Glyoxylate and dicarboxylate metabolism|Propanoate metabolism
Zm00001d034062	633.535	930.61	336.461	0.361549	-1.46774	2.08419e-12	1.34114e-10	Down	27.2661	27.2219	21.2708	9.2742	15.0309	14.2204	PLASMODESMATA CALLOSE-BINDING PROTEIN 2	PDCB3; At1g18650; F25I16.1	GO:0001872,GO:0004553,GO:0009408,GO:0009506,GO:0030247,GO:0031225,GO:0046658	(1->3)-beta-D-glucan binding|hydrolase activity, hydrolyzing O-glycosyl compounds|response to heat|plasmodesma|polysaccharide binding|anchored component of membrane|anchored component of plasma membrane
Zm00001d037503	511.697	751.56	271.834	0.361693	-1.46716	4.75692e-10	1.8818e-08	Down	11.3366	12.5628	7.71301	5.99679	4.03347	6.02822	Protein NETWORKED 4A	NET4A {ECO:0000303|PubMed:22840520}; At5g58320 {ECO:0000312|Araport:AT5G58320}; MCK7.19 {ECO:0000312|EMBL:BAA96923.1}	GO:0003779,GO:0005774	actin binding|vacuolar membrane
Zm00001d041818	116.533	171.149	61.917	0.361773	-1.46684	2.58888e-06	4.37228e-05	Down	4.71607	5.53329	4.66557	3.10977	2.36434	2.00939	Myb-like DNA-binding domain containing protein	MYB52 {ECO:0000303|PubMed:9839469}; Synonyms=AHS1 {ECO:0000303|PubMed:21399993}; At1g17950 {ECO:0000312|Araport:AT1G17950}; F2H15.17 {ECO:0000312|EMBL:AAF97274.1}	GO:0000981,GO:0001135,GO:0003700,GO:0005634,GO:0006351,GO:0006357,GO:0009414,GO:0009737,GO:0009834,GO:0030154,GO:0043565,GO:0044212,GO:0071555,GO:1901347,GO:1901348,GO:1902074,GO:2000652	RNA polymerase II transcription factor activity, sequence-specific DNA binding|transcription factor activity, RNA polymerase II transcription factor recruiting|DNA binding transcription factor activity|nucleus|transcription, DNA-templated|regulation of transcription from RNA polymerase II promoter|response to water deprivation|response to abscisic acid|plant-type secondary cell wall biogenesis|ce…
Zm00001d009447	198.015	290.697	105.334	0.362349	-1.46455	5.1757e-05	0.000606236	Down	3.0306	2.695	1.33506	1.02821	1.25862	1.15201	ABC transporter B family member 9	ABCB11; Synonyms=MDR8, PGP11; At1g02520; T14P4.15	GO:0005524,GO:0005886,GO:0009506,GO:0010329,GO:0010540,GO:0016021,GO:0042626	ATP binding|plasma membrane|plasmodesma|auxin efflux transmembrane transporter activity|basipetal auxin transport|integral component of membrane|ATPase activity, coupled to transmembrane movement of substances	path:zma02010	ABC transporters
Zm00001d052556	122.404	179.679	65.1297	0.362478	-1.46404	1.73174e-06	3.04437e-05	Down	2.24268	1.9403	2.21291	1.04614	0.820563	1.33383	Signal recognition particle 54 kDa protein chloroplastic	FFC; Synonyms=CPSRP54; At5g03940; F8F6_150	GO:0003924,GO:0005525,GO:0005786,GO:0006614,GO:0008312,GO:0009507,GO:0009570,GO:0019904,GO:0043234,GO:0070208,GO:0080085	GTPase activity|GTP binding|signal recognition particle, endoplasmic reticulum targeting|SRP-dependent cotranslational protein targeting to membrane|7S RNA binding|chloroplast|chloroplast stroma|protein domain specific binding|protein complex|protein heterotrimerization|signal recognition particle, chloroplast targeting	path:zma03060	Protein export
Zm00001d032961	434.777	637.937	231.617	0.363073	-1.46167	6.07042e-11	2.95301e-09	Down	2.40376	2.39037	2.28614	0.984361	1.12222	0.965695	anther ear1	CPS1; Os02g0278700, LOC_Os02g17780; P0444A09.11	GO:0000287,GO:0009507,GO:0009685,GO:0009686,GO:0009905,GO:0010333	magnesium ion binding|chloroplast|gibberellin metabolic process|gibberellin biosynthetic process|ent-copalyl diphosphate synthase activity|terpene synthase activity	path:zma00904	Diterpenoid biosynthesis
Zm00001d052385	897.837	1317.27	478.4	0.363175	-1.46126	2.40733e-13	1.78218e-11	Down	9.39785	11.7815	8.45001	3.95999	5.25745	4.85913	Putative RNA-binding zinc finger family protein	At3g51950; F4F15.60	GO:0003677,GO:0003723,GO:0046872	DNA binding|RNA binding|metal ion binding
Zm00001d020752	959.138	1406.39	511.886	0.363972	-1.4581	3.38781e-13	2.44861e-11	Down	8.4091	8.82013	9.10569	3.26626	5.45082	4.75041	Serine carboxypeptidase-like 40	SCPL40; At3g63470; MAA21.100	GO:0004185,GO:0005576,GO:0051603	serine-type carboxypeptidase activity|extracellular region|proteolysis involved in cellular protein catabolic process
Zm00001d002423	408.235	598.235	218.235	0.364798	-1.45483	8.14358e-10	3.01942e-08	Down	19.1902	20.4263	11.4971	7.00097	8.60483	9.08315	Maltose excess protein 1-like	Os04g0602400, LOC_Os04g51330; OSJNBa0041A02.13	GO:0000023,GO:0009706,GO:0016021	maltose metabolic process|chloroplast inner membrane|integral component of membrane
Zm00001d046519	59.2491	86.8109	31.6874	0.365016	-1.45397	0.000274318	0.00253698	Down	1.63149	1.69459	1.52928	1.00945	0.656727	0.776737	Putative MYB DNA-binding domain superfamily protein	GAM1; OsI_004080	GO:0003677,GO:0005634,GO:0006351,GO:0006355,GO:0009555,GO:0030154,GO:0048653	DNA binding|nucleus|transcription, DNA-templated|regulation of transcription, DNA-templated|pollen development|cell differentiation|anther development
Zm00001d043234	38.8987	56.9321	20.8654	0.366497	-1.44813	0.00264151	0.0164392	Down	1.53399	1.64175	1.59641	0.397562	1.06285	0.89691	NTF2-like	NTF2; At1g27970; F13K9.26	GO:0005634,GO:0005635,GO:0005737,GO:0006606	nucleus|nuclear envelope|cytoplasm|protein import into nucleus
Zm00001d001999	2475.41	3621.57	1329.24	0.367035	-1.44601	1.38209e-09	4.90747e-08	Down	12.8268	14.5302	7.07393	5.4509	5.88233	5.47377	Galactose mutarotase-like superfamily protein		GO:0005975,GO:0030246,GO:0047938	carbohydrate metabolic process|carbohydrate binding|glucose-6-phosphate 1-epimerase activity	path:zma00010	Glycolysis / Gluconeogenesis
Zm00001d020900	99.3881	145.399	53.3776	0.367112	-1.44571	1.26152e-05	0.000176746	Down	1.2767	1.72857	1.49151	0.804859	0.729375	0.962774	Ribonuclease Z chloroplastic	CPZ; At2g04530; T1O3.6	GO:0008033,GO:0009507,GO:0042780,GO:0042781,GO:0046872	tRNA processing|chloroplast|tRNA 3'-end processing|3'-tRNA processing endoribonuclease activity|metal ion binding	path:zma03013	RNA transport
Zm00001d046700	861.251	1259.88	462.623	0.367196	-1.44538	1.76154e-05	0.000237423	Down	41.1365	37.4697	23.3597	17.5759	14.6703	20.2696	NAD(P)-binding Rossmann-fold superfamily protein	CCR1 {ECO:0000303|PubMed:16380417}; Os02g0808800 {ECO:0000312|EMBL:BAF10374.1}, LOC_Os02g56460 {ECO:0000305}; OJ1112_G06.14 {ECO:0000312|EMBL:BAD19133.1}, OJ1520_C09.26 {ECO:0000312|EMBL:BAD19248.1}, OsJ_08807 {ECO:0000312|EMBL:EAZ25022.1}	GO:0005829,GO:0007623,GO:0009409,GO:0009809,GO:0016621,GO:0050662	cytosol|circadian rhythm|response to cold|lignin biosynthetic process|cinnamoyl-CoA reductase activity|coenzyme binding
Zm00001d005981	475.352	695.331	255.373	0.367269	-1.44509	3.20967e-11	1.62352e-09	Down	8.34096	8.5441	7.18632	4.24069	3.65818	4.29495	Probable galacturonosyltransferase 4	GAUT4; Synonyms=JS36L, LGT3; At5g47780; MCA23.10	GO:0000139,GO:0005794,GO:0016021,GO:0045489,GO:0047262,GO:0071555	Golgi membrane|Golgi apparatus|integral component of membrane|pectin biosynthetic process|polygalacturonate 4-alpha-galacturonosyltransferase activity|cell wall organization	path:zma00520	Amino sugar and nucleotide sugar metabolism
Zm00001d041671	2297.87	3360.77	1234.97	0.367467	-1.44431	0.000106664	0.00113634	Down	477.009	427.526	575.975	193.028	343.756	207.767	BETL3 protein
Zm00001d006553	103.569	151.402	55.737	0.36814	-1.44167	6.7421e-06	0.000101802	Down	2.22123	2.94756	1.71064	1.21937	0.942027	1.25307	BTB/POZ domain-containing protein	At3g22104; MZN24.32	GO:0016567	protein ubiquitination
Zm00001d024648	88.2392	128.991	47.4873	0.368145	-1.44166	2.51369e-05	0.000325425	Down	0.871979	0.700245	0.166897	0.17353	0.186927	0.784021	Retrotransposon protein [Source:UniProtKB/TrEMBL%3BAcc:C0HEA1]
Zm00001d022545	251.483	367.606	135.361	0.368222	-1.44135	6.59153e-09	2.04317e-07	Down	3.8331	3.72241	3.82293	2.39142	2.05244	2.63354	SNF1-related protein kinase regulatory subunit beta-1	KINB1; At5g21170; T10F18.200	GO:0005524,GO:0005975,GO:0006633,GO:0042128	ATP binding|carbohydrate metabolic process|fatty acid biosynthetic process|nitrate assimilation
Zm00001d011819	123.024	179.696	66.3524	0.369248	-1.43734	0.00119453	0.00863166	Down	1.72256	3.21461	2.68918	1.43299	1.477	0.937581	Chlorophyllide a oxygenase chloroplastic	CAO; Synonyms=LLS1; Os10g0567400, LOC_Os10g41780; OsJ_32509 {ECO:0000312|EMBL:EEE51429.1}, OSJNBa0057L21.2	GO:0005506,GO:0009535,GO:0010277,GO:0015995,GO:0016705,GO:0031969,GO:0051537	iron ion binding|chloroplast thylakoid membrane|chlorophyllide a oxygenase [overall] activity|chlorophyll biosynthetic process|oxidoreductase activity, acting on paired donors, with incorporation or reduction of molecular oxygen|chloroplast membrane|2 iron, 2 sulfur cluster binding	path:zma00860	Porphyrin and chlorophyll metabolism
Zm00001d032178	250.772	366.185	135.358	0.369645	-1.43579	6.92946e-09	2.1349e-07	Down	8.49257	8.14434	6.7423	3.53561	4.7241	3.98315	Transcription factor MYB30	MYB306 {ECO:0000303|PubMed:1840903}	GO:0003677,GO:0005634,GO:0006351,GO:0006355	DNA binding|nucleus|transcription, DNA-templated|regulation of transcription, DNA-templated
Zm00001d020827	2403.18	3509.14	1297.22	0.369667	-1.4357	2.15315e-09	7.34058e-08	Down	31.9919	37.3453	22.0229	17.6646	13.5157	17.1826	Heat shock protein 90-5 chloroplastic	HSP90-5 {ECO:0000303|PubMed:11599565}; Synonyms=CR88 {ECO:0000303|PubMed:12943545}, EMB1956 {ECO:0000303|PubMed:23382192}, HSP88-1 {ECO:0000303|PubMed:11599565}; At2g04030 {ECO:0000312|Araport:AT2G04030}	GO:0005524,GO:0005739,GO:0005774,GO:0006457,GO:0009408,GO:0009414,GO:0009507,GO:0009536,GO:0009570,GO:0009651,GO:0009704,GO:0009941,GO:0010157,GO:0042803,GO:0045037,GO:0051082	ATP binding|mitochondrion|vacuolar membrane|protein folding|response to heat|response to water deprivation|chloroplast|plastid|chloroplast stroma|response to salt stress|de-etiolation|chloroplast envelope|response to chlorate|protein homodimerization activity|protein import into chloroplast stroma|unfolded protein binding	path:zma04141,path:zma04626	Protein processing in endoplasmic reticulum|Plant-pathogen interaction
Zm00001d004650	46.6625	68.1334	25.1916	0.36974	-1.43542	0.00129186	0.009172	Down	3.12715	4.84473	4.6029	2.10059	2.07435	2.49178	CRP7 - Cysteine-rich family protein precursor expressed
Zm00001d014488	316.286	461.679	170.892	0.370153	-1.4338	1.06771e-09	3.87232e-08	Down	12.4117	12.5259	9.53196	5.24386	6.01832	6.61676	50S ribosomal protein L24 chloroplastic	RPL24; At5g54600; MRB17.10	GO:0003735,GO:0005840,GO:0009507,GO:0009570,GO:0009941,GO:0019843,GO:0032544	structural constituent of ribosome|ribosome|chloroplast|chloroplast stroma|chloroplast envelope|rRNA binding|plastid translation	path:zma03010	Ribosome
Zm00001d037576	1905.24	2780.58	1029.91	0.370396	-1.43286	9.02556e-07	1.68682e-05	Down	41.1196	44.0737	49.8735	15.2183	36.7829	22.051	Pyrophosphate-energized vacuolar membrane proton pump		GO:0004427,GO:0005774,GO:0009678,GO:0015992,GO:0016021,GO:0046872	inorganic diphosphatase activity|vacuolar membrane|hydrogen-translocating pyrophosphatase activity|proton transport|integral component of membrane|metal ion binding	path:zma00190	Oxidative phosphorylation
Zm00001d027421	168.768	246.274	91.2621	0.370571	-1.43218	1.93442e-07	4.27548e-06	Down	10.1786	12.4214	8.14671	4.75746	5.27498	4.6145	50S ribosomal protein L11 chloroplastic	RPL11; At1g32990; F9L11.15	GO:0000027,GO:0003735,GO:0006412,GO:0009507,GO:0009570,GO:0009941,GO:0016020,GO:0019843,GO:0022625,GO:0022626	ribosomal large subunit assembly|structural constituent of ribosome|translation|chloroplast|chloroplast stroma|chloroplast envelope|membrane|rRNA binding|cytosolic large ribosomal subunit|cytosolic ribosome	path:zma03010	Ribosome
Zm00001d019243	29.5558	43.1245	15.9872	0.370721	-1.43159	0.00847899	0.0417495	Down	0.320566	1.25102	0.626203	0.711014	0.318362	0.243857
Zm00001d022110	234.918	342.71	127.126	0.370945	-1.43072	1.95075e-08	5.42386e-07	Down	1.13334	1.10908	1.08087	0.584778	0.634305	0.645247	PHD finger protein ALFIN-LIKE 4	Os04g0444900, LOC_Os04g36730; OsJ_14937, OSJNBa0027P08.7	GO:0005634,GO:0006351,GO:0006355,GO:0016569,GO:0042393,GO:0046872	nucleus|transcription, DNA-templated|regulation of transcription, DNA-templated|covalent chromatin modification|histone binding|metal ion binding
Zm00001d020367	552.362	805.692	299.032	0.371149	-1.42993	5.31337e-06	8.28544e-05	Down	5.07889	7.72961	4.3263	3.38248	2.69092	2.93738	Transcription factor jumonji (jmjC) domain-containing protein	JMJ25; Synonyms=IBM1; At3g07610; MLP3.6	GO:0000785,GO:0000976,GO:0005634,GO:0006351,GO:0006355,GO:0032454,GO:0046872,GO:0051213,GO:0060969	chromatin|transcription regulatory region sequence-specific DNA binding|nucleus|transcription, DNA-templated|regulation of transcription, DNA-templated|histone demethylase activity (H3-K9 specific)|metal ion binding|dioxygenase activity|negative regulation of gene silencing
Zm00001d017449	893.575	1303.35	483.802	0.371199	-1.42974	8.72419e-13	5.95294e-11	Down	46.7872	45.0127	37.5123	22.5538	22.4541	22.4577	ribosomal protein L19	RPL19; Synonyms=PRPL19	GO:0003735,GO:0005840,GO:0006412,GO:0009507,GO:0009570,GO:0009941,GO:0016020,GO:0019843	structural constituent of ribosome|ribosome|translation|chloroplast|chloroplast stroma|chloroplast envelope|membrane|rRNA binding	path:zma03010	Ribosome
Zm00001d043119	3121.52	4552.65	1690.39	0.371298	-1.42935	2.28943e-12	1.45177e-10	Down	166.869	173.761	106.587	67.1138	78.1861	81.9845	Protein RETICULATA-RELATED 3 chloroplastic	RER3 {ECO:0000303|PubMed:23596191}; At3g08640 {ECO:0000312|Araport:AT3G08640}; F17O14.11 {ECO:0000312|EMBL:AAG51347.1}	GO:0000302,GO:0009507,GO:0009536,GO:0009648,GO:0009793,GO:0009941,GO:0016021,GO:0031969,GO:0048366	response to reactive oxygen species|chloroplast|plastid|photoperiodism|embryo development ending in seed dormancy|chloroplast envelope|integral component of membrane|chloroplast membrane|leaf development
Zm00001d018233	965.942	1408.38	523.502	0.371705	-1.42777	1.94589e-10	8.45466e-09	Down	10.3178	8.9192	10.2702	5.26948	4.51731	5.6636	Probable cyclic nucleotide-gated ion channel 20 chloroplastic	CNGC20; Synonyms=CNBT1; At3g17700; MKP6.28	GO:0005249,GO:0005516,GO:0005887,GO:0009535,GO:0009624,GO:0030552,GO:0030553,GO:0042391	voltage-gated potassium channel activity|calmodulin binding|integral component of plasma membrane|chloroplast thylakoid membrane|response to nematode|cAMP binding|cGMP binding|regulation of membrane potential
Zm00001d029923	589.293	858.741	319.845	0.372458	-1.42485	1.021e-10	4.77631e-09	Down	48.537	41.4578	48.4626	26.205	19.2517	22.2318	extensin-like protein		GO:0016021	integral component of membrane
Zm00001d039660	4663.83	6793.59	2534.08	0.37301	-1.42271	5.07936e-15	4.68053e-13	Down	61.7792	67.8602	50.9738	31.7595	25.3231	34.0543	Cellulose synthase-3	CESA1; Os05g0176100, LOC_Os05g08370; OsJ_016545, OsJ_17310 {ECO:0000312|EMBL:EEE62512.1}, OSJNBa0029B02.3, P0617A08.14	GO:0005794,GO:0005886,GO:0009833,GO:0016021,GO:0016759,GO:0016760,GO:0030244,GO:0046872,GO:0071555	Golgi apparatus|plasma membrane|plant-type primary cell wall biogenesis|integral component of membrane|cellulose synthase activity|cellulose synthase (UDP-forming) activity|cellulose biosynthetic process|metal ion binding|cell wall organization
Zm00001d032831	115.297	167.914	62.6796	0.373285	-1.42165	7.58786e-06	0.000112294	Down	3.50097	4.60372	4.2262	1.34535	1.72191	1.11344	Ubiquitin-conjugating enzyme E2 4	UBC5; At1g63800; F24D7.1, T12P18.18	GO:0004842,GO:0005524,GO:0005829,GO:0006511,GO:0031625,GO:0061630	ubiquitin-protein transferase activity|ATP binding|cytosol|ubiquitin-dependent protein catabolic process|ubiquitin protein ligase binding|ubiquitin protein ligase activity	path:zma04120	Ubiquitin mediated proteolysis
Zm00001d012338	628.734	915.425	342.042	0.373643	-1.42027	1.37529e-11	7.464e-10	Down	14.8973	16.2366	13.9971	6.38779	10.306	6.7259	Coronatine-insensitive protein 1	COI1A {ECO:0000303|PubMed:23320078}; Synonyms=COI1 {ECO:0000303|PubMed:21332845}; Os01g0853400 {ECO:0000312|EMBL:BAF06745.2}, LOC_Os01g63420 {ECO:0000305}; OsJ_04105 {ECO:0000312|EMBL:EAZ14179.1}, P0529E05.20 {ECO:0000312|EMBL:BAD81943.1}	GO:0002213,GO:2000022	defense response to insect|regulation of jasmonic acid mediated signaling pathway	path:zma04075	Plant hormone signal transduction
Zm00001d024830	571.764	832.372	311.156	0.373819	-1.41959	1.41242e-11	7.62481e-10	Down	13.4268	14.4175	9.52019	6.05174	5.91863	6.45293	Protease Do-like 2 chloroplastic	DEGP2; At2g47940; F17A22.33, T9J23.7	GO:0004252,GO:0009507,GO:0009533,GO:0009535,GO:0009570,GO:0009658,GO:0009941,GO:0010206,GO:0030163	serine-type endopeptidase activity|chloroplast|chloroplast stromal thylakoid|chloroplast thylakoid membrane|chloroplast stroma|chloroplast organization|chloroplast envelope|photosystem II repair|protein catabolic process
Zm00001d032146	165.988	241.644	90.3319	0.373823	-1.41957	3.33734e-07	6.94354e-06	Down	8.19638	6.14278	4.79872	4.35132	2.61046	2.79399	Calcineurin subunit B	CNB1	GO:0005509	calcium ion binding
Zm00001d025400	202.406	294.658	110.154	0.373838	-1.41952	7.28155e-08	1.78118e-06	Down	6.18778	5.24768	5.67536	2.33712	3.45016	2.02682	monooxygenase 1	hpxO {ECO:0000303|PubMed:23760935}; Mvan_5278 {ECO:0000312|EMBL:ABM16049.1}	GO:0002239,GO:0004497,GO:0044550,GO:0071949	response to oomycetes|monooxygenase activity|secondary metabolite biosynthetic process|FAD binding
Zm00001d025652	557.93	811.652	304.207	0.374799	-1.41581	3.80464e-11	1.90864e-09	Down	10.4358	10.0158	11.3927	4.80299	6.12311	6.13541	Indole-3-glycerol phosphate synthase chloroplastic	IGPS {ECO:0000303|PubMed:7610197}; At2g04400 {ECO:0000312|Araport:AT2G04400}; T1O3.19 {ECO:0000312|EMBL:AAD25838.1}	GO:0000162,GO:0004425,GO:0005507,GO:0005829,GO:0009507,GO:0009570	tryptophan biosynthetic process|indole-3-glycerol-phosphate synthase activity|copper ion binding|cytosol|chloroplast|chloroplast stroma	path:zma00400	Phenylalanine, tyrosine and tryptophan biosynthesis
Zm00001d037108	1206.47	1754.75	658.187	0.375088	-1.4147	3.85558e-12	2.32869e-10	Down	18.8193	20.1347	13.2384	7.80708	5.97516	9.95718	3-oxoacyl-	KAS12	GO:0004315,GO:0006633,GO:0009507	3-oxoacyl-[acyl-carrier-protein] synthase activity|fatty acid biosynthetic process|chloroplast	path:zma00061,path:zma00780	Fatty acid biosynthesis|Biotin metabolism
Zm00001d047228	42.2045	61.3841	23.0249	0.375096	-1.41467	0.00269565	0.0167012	Down	1.1132	0.895592	0.871788	0.55614	0.452327	0.517477		EF1	GO:0003746,GO:0003924,GO:0005525,GO:0005737	translation elongation factor activity|GTPase activity|GTP binding|cytoplasm
Zm00001d003349	1575.65	2291.45	859.854	0.375245	-1.41409	3.15769e-11	1.59988e-09	Down	28.0686	24.2864	28.6065	12.6056	15.3863	11.8088	cytochrome P450 family 724 subfamily A polypeptide 1	CYP724B1; Synonyms=D11; Os04g0469800, LOC_Os04g39430; OsJ_15129 {ECO:0000312|EMBL:EEE61161.1}, OSJNBa0016O02.25	GO:0004497,GO:0005623,GO:0006826,GO:0006879,GO:0007275,GO:0008199,GO:0009647,GO:0010268,GO:0016021,GO:0016125,GO:0016132,GO:0016705,GO:0020037	monooxygenase activity|cell|iron ion transport|cellular iron ion homeostasis|multicellular organism development|ferric iron binding|skotomorphogenesis|brassinosteroid homeostasis|integral component of membrane|sterol metabolic process|brassinosteroid biosynthetic process|oxidoreductase activity, acting on paired donors, with incorporation or reduction of molecular oxygen|heme binding	path:zma00905	Brassinosteroid biosynthesis
Zm00001d002262	32.9427	47.9058	17.9797	0.375313	-1.41383	0.0069569	0.0358131	Down	1.49385	1.18707	2.14218	1.27805	1.06877	0.363128		At4g28100; T13J8.210	GO:0031225,GO:0046658	anchored component of membrane|anchored component of plasma membrane
Zm00001d017981	80.0577	116.37	43.7453	0.375915	-1.41152	6.40747e-05	0.000733336	Down	0.189887	0.207744	0.164602	0.126222	0.0960792	0.145358		pif1	GO:0000002,GO:0000723,GO:0003677,GO:0005524,GO:0005634,GO:0005657,GO:0005739,GO:0006260,GO:0006281,GO:0006310,GO:0010521,GO:0032211,GO:0032508,GO:0043141,GO:0044806,GO:0051974	mitochondrial genome maintenance|telomere maintenance|DNA binding|ATP binding|nucleus|replication fork|mitochondrion|DNA replication|DNA repair|DNA recombination|telomerase inhibitor activity|negative regulation of telomere maintenance via telomerase|DNA duplex unwinding|ATP-dependent 5'-3' DNA helicase activity|G-quadruplex DNA unwinding|negative regulation of telomerase activity
Zm00001d010821	791.757	1150.7	432.811	0.376127	-1.41071	4.11275e-12	2.47422e-10	Down	6.12855	6.16511	6.27217	3.30045	2.99747	3.89002	starch synthase4	SS4; At4g18240; T9A21.90	GO:0004373,GO:0005982,GO:0009011,GO:0009501,GO:0009507,GO:0019252,GO:0033201	glycogen (starch) synthase activity|starch metabolic process|starch synthase activity|amyloplast|chloroplast|starch biosynthetic process|alpha-1,4-glucan synthase activity	path:zma00500	Starch and sucrose metabolism
Zm00001d009940	1181.59	1717.19	645.986	0.376188	-1.41047	3.5636e-13	2.55149e-11	Down	3.79352	4.12014	3.05475	2.35598	1.68194	1.80631	Putative AGC protein kinase family protein	Stk38 {ECO:0000312|EMBL:AAH09658.1}; Synonyms=Ndr1 {ECO:0000250|UniProtKB:Q15208}	GO:0004674,GO:0005524,GO:0005737,GO:0005813,GO:0018105,GO:0035556,GO:0060100,GO:0072686	protein serine/threonine kinase activity|ATP binding|cytoplasm|centrosome|peptidyl-serine phosphorylation|intracellular signal transduction|positive regulation of phagocytosis, engulfment|mitotic spindle
Zm00001d049276	253.168	367.846	138.49	0.376489	-1.40932	4.20488e-08	1.08874e-06	Down	4.46069	4.12225	2.59577	2.01427	2.26117	2.10258	Serine carboxypeptidase-like 46	SCPL45; At1g28110; F13K9.20	GO:0004185,GO:0005576,GO:0009505,GO:0009506,GO:0051603	serine-type carboxypeptidase activity|extracellular region|plant-type cell wall|plasmodesma|proteolysis involved in cellular protein catabolic process
Zm00001d016873	467.279	678.91	255.648	0.376557	-1.40906	1.41247e-10	6.37302e-09	Down	11.9259	12.3644	11.2621	4.80899	8.09301	6.21965	Transcription factor bHLH69	BHLH82; Synonyms=EN96; At5g58010; F2C19.2	GO:0001046,GO:0001228,GO:0003700,GO:0005634,GO:0006355,GO:0006366,GO:0046983,GO:0080147	core promoter sequence-specific DNA binding|transcriptional activator activity, RNA polymerase II transcription regulatory region sequence-specific DNA binding|DNA binding transcription factor activity|nucleus|regulation of transcription, DNA-templated|transcription from RNA polymerase II promoter|protein dimerization activity|root hair cell development
Zm00001d034662	660.582	959.401	361.762	0.377071	-1.40709	1.52901e-11	8.1962e-10	Down	17.8809	19.646	19.1167	9.09224	9.7799	10.5266	Protein kinase APK1A chloroplastic	PBL10 {ECO:0000303|PubMed:20413097}; Synonyms=APK1B {ECO:0000303|PubMed:1450380}, PIX16 {ECO:0000303|PubMed:23951354}; At2g28930; T9I4.1	GO:0004675,GO:0005524,GO:0005886,GO:0006468,GO:0007166,GO:0045087	transmembrane receptor protein serine/threonine kinase activity|ATP binding|plasma membrane|protein phosphorylation|cell surface receptor signaling pathway|innate immune response
Zm00001d031018	821.514	1192.89	450.139	0.377352	-1.40602	2.64618e-12	1.66072e-10	Down	4.30462	4.20923	2.94963	1.8069	2.22981	1.8871	Ubiquitin-like-specific protease 1D	ULP1C; Synonyms=OTS2; At1g10570; T10O24.20	GO:0004175,GO:0005634,GO:0005654,GO:0009651,GO:0010228,GO:0016926,GO:0070139,GO:0070140	endopeptidase activity|nucleus|nucleoplasm|response to salt stress|vegetative to reproductive phase transition of meristem|protein desumoylation|SUMO-specific endopeptidase activity|SUMO-specific isopeptidase activity
Zm00001d010652	50.8722	73.8432	27.9012	0.377844	-1.40414	0.00102257	0.00761834	Down	1.27244	0.318567	1.2127	0.319106	1.15642	0.19162	EID1-like F-box protein 3	EDL3; At3g63060; T20O10.160	GO:0005634,GO:0006970,GO:0009414,GO:0009651,GO:0009737,GO:0009738,GO:0010029,GO:0010228	nucleus|response to osmotic stress|response to water deprivation|response to salt stress|response to abscisic acid|abscisic acid-activated signaling pathway|regulation of seed germination|vegetative to reproductive phase transition of meristem
Zm00001d049361	1775.07	2575.35	974.798	0.378511	-1.40159	2.51889e-07	5.42193e-06	Down	38.2872	32.4845	42.8877	20.3503	18.2514	22.6629	Protein kinase superfamily protein	HT1; At1g62400; F24O1.13	GO:0004672,GO:0004674,GO:0004871,GO:0005524,GO:0005737,GO:0035556	protein kinase activity|protein serine/threonine kinase activity|signal transducer activity|ATP binding|cytoplasm|intracellular signal transduction
Zm00001d032578	159.218	230.994	87.4424	0.378549	-1.40145	6.53951e-07	1.26482e-05	Down	4.52065	7.29989	4.58825	2.30568	4.36639	4.22033	Dof zinc finger protein DOF1.6	DOF4.1; At4g00940; A_TM018A10.2, T18A10.24	GO:0003677,GO:0003700,GO:0005634,GO:0006351,GO:0046872	DNA binding|DNA binding transcription factor activity|nucleus|transcription, DNA-templated|metal ion binding
Zm00001d018961	2254.19	3270.13	1238.24	0.378652	-1.40106	5.5623e-14	4.51212e-12	Down	26.3456	25.7655	23.1692	12.6443	11.8825	15.869	Pyruvate kinase		GO:0000287,GO:0004743,GO:0005524,GO:0009507,GO:0016301,GO:0030955	magnesium ion binding|pyruvate kinase activity|ATP binding|chloroplast|kinase activity|potassium ion binding	path:zma00010,path:zma00230,path:zma00620	Glycolysis / Gluconeogenesis|Purine metabolism|Pyruvate metabolism
Zm00001d022525	562.452	815.93	308.973	0.378676	-1.40096	2.00093e-09	6.85733e-08	Down	13.1817	11.0416	7.85215	4.7775	6.13862	6.04597	Dof-type zinc finger DNA-binding family protein	CDF2; Synonyms=DOF5.2; At5g39660; MIJ24.16	GO:0003700,GO:0005634,GO:0006351,GO:0006355,GO:0009908,GO:0043565,GO:0046872	DNA binding transcription factor activity|nucleus|transcription, DNA-templated|regulation of transcription, DNA-templated|flower development|sequence-specific DNA binding|metal ion binding
Zm00001d032192	119.445	173.264	65.6271	0.37877	-1.4006	6.85903e-06	0.000103109	Down	1.52694	1.55701	1.36538	0.438382	1.0768	0.578104	AP-3 complex subunit mu	AP3M; Synonyms=ZIP4; At1g56590; F25P12.96	GO:0005794,GO:0006886,GO:0009630,GO:0016192,GO:0030131,GO:0030659	Golgi apparatus|intracellular protein transport|gravitropism|vesicle-mediated transport|clathrin adaptor complex|cytoplasmic vesicle membrane
Zm00001d043716	134.367	194.882	73.8515	0.378955	-1.3999	4.40851e-06	7.02529e-05	Down	3.87167	2.76036	3.14577	1.5798	3.60892	0.927014	Probable mannan synthase 7	ManS	GO:0000139,GO:0016021,GO:0016757,GO:0071555	Golgi membrane|integral component of membrane|transferase activity, transferring glycosyl groups|cell wall organization
Zm00001d010728	487.756	707.425	268.087	0.378962	-1.39988	3.38753e-08	8.99243e-07	Down	22.1376	15.8676	14.8292	8.21574	12.4501	8.86938	PLASMODESMATA CALLOSE-BINDING PROTEIN 2	PDCB3; At1g18650; F25I16.1	GO:0001872,GO:0004553,GO:0009408,GO:0009506,GO:0030247,GO:0031225,GO:0046658	(1->3)-beta-D-glucan binding|hydrolase activity, hydrolyzing O-glycosyl compounds|response to heat|plasmodesma|polysaccharide binding|anchored component of membrane|anchored component of plasma membrane
Zm00001d020395	117.518	170.423	64.6143	0.379142	-1.39919	5.50983e-05	0.000640454	Down	5.96789	8.32839	4.04351	2.09298	4.46401	3.39929	Protein CCC1	VIT1.2; Os09g0396900, LOC_Os09g23300; OJ1655_B12.5, OsJ_29262	GO:0005381,GO:0005384,GO:0005774,GO:0006880,GO:0016021,GO:0030026,GO:0071281,GO:0071421	iron ion transmembrane transporter activity|manganese ion transmembrane transporter activity|vacuolar membrane|intracellular sequestering of iron ion|integral component of membrane|cellular manganese ion homeostasis|cellular response to iron ion|manganese ion transmembrane transport
Zm00001d005650	734.609	1065.02	404.202	0.379527	-1.39773	6.27339e-12	3.63773e-10	Down	7.42804	8.0765	6.1589	4.26409	2.98806	4.26593	Histone-lysine N-methyltransferase H3 lysine-9 specific SUVH5	SUVH5; Synonyms=SDG9, SET9; At2g35160; T4C15.17	GO:0000775,GO:0005634,GO:0008270,GO:0010200,GO:0016571,GO:0018024,GO:0031048,GO:0040029,GO:0042054	chromosome, centromeric region|nucleus|zinc ion binding|response to chitin|histone methylation|histone-lysine N-methyltransferase activity|chromatin silencing by small RNA|regulation of gene expression, epigenetic|histone methyltransferase activity	path:zma00310	Lysine degradation
Zm00001d008957	497.329	720.716	273.942	0.380097	-1.39556	9.30998e-06	0.000134964	Down	11.4681	10.9402	13.4552	5.24925	9.97928	4.85098	Indole-3-acetic acid-amido synthetase GH3.6	GH3.5 {ECO:0000303|PubMed:15856348}; Synonyms=JAR1 {ECO:0000303|PubMed:18266905}; Os05g0586200 {ECO:0000312|EMBL:BAF18374.1}, LOC_Os05g50890 {ECO:0000305}; OsJ_19714 {ECO:0000312|EMBL:EEE64857.1}, OSJNBa0009C07.16	GO:0005773,GO:0009416,GO:0009585,GO:0009611,GO:0009627,GO:0009640,GO:0009694,GO:0009733,GO:0009864,GO:0010046,GO:0010119,GO:0010193,GO:0010224,GO:0019899,GO:0031348,GO:0040008,GO:0070566,GO:0071365,GO:0080123,GO:2000030,GO:2000377	vacuole|response to light stimulus|red, far-red light phototransduction|response to wounding|systemic acquired resistance|photomorphogenesis|jasmonic acid metabolic process|response to auxin|induced systemic resistance, jasmonic acid mediated signaling pathway|response to mycotoxin|regulation of stomatal movement|response to ozone|response to UV-B|enzyme binding|negative regulation of defense res…	path:zma04075	Plant hormone signal transduction
Zm00001d027329	1379.71	1999.37	760.054	0.380146	-1.39537	3.55118e-13	2.54858e-11	Down	10.9007	13.3749	10.438	6.06329	7.43857	7.39408	DNA (cytosine-5)-methyltransferase DRM2	DRM2 {ECO:0000303|PubMed:22380881}; Os03g0110800 {ECO:0000312|EMBL:BAS81924.1}, LOC_Os03g02010 {ECO:0000312|EMBL:ABF93591.1}; OSJNBb0043C10.1 {ECO:0000312|EMBL:AAN61474.1}	GO:0003677,GO:0003886,GO:0005634	DNA binding|DNA (cytosine-5-)-methyltransferase activity|nucleus
Zm00001d038473	255.904	370.75	141.058	0.380466	-1.39416	1.62626e-08	4.60991e-07	Down	10.1827	7.69211	6.34405	3.13527	6.74608	4.18105	Transcription repressor OFP1	OFP4; At1g06920; F4H5.2	GO:0003677,GO:0005730,GO:0005856,GO:0006281,GO:0006351,GO:0045892,GO:0051510	DNA binding|nucleolus|cytoskeleton|DNA repair|transcription, DNA-templated|negative regulation of transcription, DNA-templated|regulation of unidimensional cell growth
Zm00001d048610	880.013	1274.59	485.434	0.380855	-1.39269	0.000111365	0.00117697	Down	144.793	131.13	73.9862	49.5511	62.9234	83.2379
Zm00001d002357	137.91	199.74	76.0808	0.3809	-1.39252	7.67693e-05	0.000858965	Down	1.46952	1.41069	1.78794	0.779585	0.660117	0.557477	Protein kinase superfamily protein	CTR1 {ECO:0000303|PubMed:8431946}; At5g03730 {ECO:0000312|Araport:AT5G03730}; F17C15_150 {ECO:0000312|EMBL:CAB82938.1}	GO:0001666,GO:0004674,GO:0004712,GO:0004871,GO:0005524,GO:0005789,GO:0009686,GO:0009723,GO:0009744,GO:0009750,GO:0009873,GO:0010105,GO:0010182,GO:0046777,GO:0048510,GO:0071281,GO:2000035,GO:2000069	response to hypoxia|protein serine/threonine kinase activity|protein serine/threonine/tyrosine kinase activity|signal transducer activity|ATP binding|endoplasmic reticulum membrane|gibberellin biosynthetic process|response to ethylene|response to sucrose|response to fructose|ethylene-activated signaling pathway|negative regulation of ethylene-activated signaling pathway|sugar mediated signaling p…
Zm00001d010279	212.602	307.884	117.32	0.381054	-1.39193	6.39644e-08	1.5823e-06	Down	4.97109	4.57935	3.66092	2.8503	1.86222	2.38444
Zm00001d012787	314.431	455.142	173.719	0.381682	-1.38956	5.11683e-09	1.60936e-07	Down	3.77546	4.03209	4.49233	1.86522	2.18772	2.60561	Phenylalanine--tRNA ligase chloroplastic/mitochondrial	At3g58140; F9D24.50	GO:0000049,GO:0004826,GO:0005524,GO:0005739,GO:0005759,GO:0006432,GO:0009507,GO:0009570,GO:0016020	tRNA binding|phenylalanine-tRNA ligase activity|ATP binding|mitochondrion|mitochondrial matrix|phenylalanyl-tRNA aminoacylation|chloroplast|chloroplast stroma|membrane	path:zma00970	Aminoacyl-tRNA biosynthesis
Zm00001d053053	57.7257	83.5295	31.9219	0.382164	-1.38774	0.000605432	0.00492172	Down	1.4082	1.49069	1.48156	0.198597	0.551486	0.492403	U11/U12 small nuclear ribonucleoprotein 59 kDa protein	SNRNP59; At2g46200; T3F17.15	GO:0003883,GO:0005524,GO:0006241,GO:0006541,GO:0044210	CTP synthase activity|ATP binding|CTP biosynthetic process|glutamine metabolic process|'de novo' CTP biosynthetic process
Zm00001d011051	535.368	774.661	296.075	0.3822	-1.3876	1.1298e-10	5.22913e-09	Down	6.25564	6.7022	6.74274	2.98191	4.17435	3.53325	ACT domain-containing protein ACR9	ACR9 {ECO:0000303|PubMed:21861936}; At2g39570 {ECO:0000312|Araport:AT2G39570}
Zm00001d034715	35.5246	51.3978	19.6513	0.382338	-1.38708	0.00613603	0.032363	Down	3.42648	2.11113	2.74065	0.429946	1.8706	1.44701	rubisco accumulation factor2
Zm00001d021667	580.952	840.429	321.475	0.382513	-1.38642	4.81367e-11	2.37576e-09	Down	19.3696	19.0936	15.4483	9.04805	10.8791	9.49727	Probable xyloglucan endotransglucosylase/hydrolase protein 8	XTH8; At1g11545; T23J18.21	GO:0004553,GO:0005618,GO:0010411,GO:0016762,GO:0042546,GO:0048046,GO:0071555	hydrolase activity, hydrolyzing O-glycosyl compounds|cell wall|xyloglucan metabolic process|xyloglucan:xyloglucosyl transferase activity|cell wall biogenesis|apoplast|cell wall organization
Zm00001d049694	289.261	418.43	160.092	0.382602	-1.38608	8.11568e-09	2.45328e-07	Down	6.57841	6.6564	5.67522	3.60298	4.00112	2.65681	Ribosome-recycling factor chloroplastic	Os07g0570700, LOC_Os07g38300; OJ1121_A05.3, OsJ_023845, OsJ_24808 {ECO:0000312|EMBL:EEE67443.1}	GO:0005507,GO:0009570,GO:0009579,GO:0009658,GO:0009793,GO:0009817,GO:0032544,GO:0042742	copper ion binding|chloroplast stroma|thylakoid|chloroplast organization|embryo development ending in seed dormancy|defense response to fungus, incompatible interaction|plastid translation|defense response to bacterium
Zm00001d028338	76.3206	110.38	42.2615	0.382874	-1.38506	0.000139567	0.00143186	Down	4.40736	4.52253	4.2246	2.05383	2.65488	2.5566
Zm00001d030557	13198.4	19088.3	7308.42	0.382874	-1.38506	0.000635041	0.00513505	Down	484.347	522.473	231.701	228.688	164.75	264.082	Alanine aminotransferase 2 mitochondrial		GO:0004021,GO:0009058,GO:0030170,GO:0042853	L-alanine:2-oxoglutarate aminotransferase activity|biosynthetic process|pyridoxal phosphate binding|L-alanine catabolic process	path:zma00220,path:zma00250,path:zma00710	Arginine biosynthesis|Alanine, aspartate and glutamate metabolism|Carbon fixation in photosynthetic organisms
Zm00001d030214	387.374	560.183	214.565	0.383027	-1.38448	7.35952e-10	2.76785e-08	Down	11.6655	13.9015	11.1041	4.82096	5.99688	8.95443	(Z)-3-hexen-1-ol acetyltransferase	AT1 {ECO:0000303|PubMed:17273822}; Synonyms=SPL18 {ECO:0000303|PubMed:17273822}; Os10g0195600 {ECO:0000312|EMBL:BAF26202.1}, LOC_Os10g11980 {ECO:0000312|EMBL:AAP52614.1}; OSJNBa0034E15.15 {ECO:0000312|EMBL:AAN05389.1}	GO:0006952,GO:0016747	defense response|transferase activity, transferring acyl groups other than amino-acyl groups
Zm00001d005866	784.055	1133.7	434.409	0.383178	-1.38391	1.19218e-11	6.61138e-10	Down	18.0832	17.1854	17.1936	9.31063	9.81235	8.99849	Protein disulfide-isomerase like 2-2	PDIL2-3; Synonyms=PDIL5-1; Os09g0451500, LOC_Os09g27830; OJ1163_C07.26, P0488D02.3	GO:0003756,GO:0005788,GO:0006457,GO:0034976,GO:0045454	protein disulfide isomerase activity|endoplasmic reticulum lumen|protein folding|response to endoplasmic reticulum stress|cell redox homeostasis	path:zma04141	Protein processing in endoplasmic reticulum
Zm00001d043959	235.088	339.922	130.254	0.383189	-1.38387	3.93918e-08	1.02779e-06	Down	6.326	6.13766	4.4405	2.22715	3.38247	3.02133	Protein kinase superfamily protein	At2g42960; F7D19.4
Zm00001d030149	889.175	1285.54	492.816	0.383354	-1.38325	3.51548e-12	2.14452e-10	Down	40.3933	37.7952	28.8562	16.2489	18.4754	23.2393	ATP-dependent Clp protease proteolytic subunit	CLPP4 {ECO:0000303|PubMed:11299370}; Synonyms=NCLPP3, NCLPP4; At5g45390 {ECO:0000312|Araport:AT5G45390}; MFC19.5 {ECO:0000312|EMBL:BAB09167.1}	GO:0004252,GO:0009507,GO:0009532,GO:0009535,GO:0009570,GO:0009579,GO:0009658,GO:0009840,GO:0009941,GO:0048510	serine-type endopeptidase activity|chloroplast|plastid stroma|chloroplast thylakoid membrane|chloroplast stroma|thylakoid|chloroplast organization|chloroplastic endopeptidase Clp complex|chloroplast envelope|regulation of timing of transition from vegetative to reproductive phase
Zm00001d029512	1540.65	2226.54	854.753	0.383893	-1.38122	2.96907e-13	2.16133e-11	Down	35.1802	42.0424	33.7498	21.3391	13.0779	23.2665	Dof zinc finger protein DOF4.6	PBF	GO:0003677,GO:0005634,GO:0006351,GO:0006355,GO:0046872	DNA binding|nucleus|transcription, DNA-templated|regulation of transcription, DNA-templated|metal ion binding
Zm00001d037802	68.1203	98.4394	37.8012	0.384005	-1.3808	0.000328968	0.00295461	Down	2.56182	2.37727	3.13981	0.565718	1.73733	1.47677
Zm00001d009610	41.9631	60.6025	23.3237	0.384865	-1.37758	0.00292916	0.0178425	Down	0.533882	0.293413	0.399937	0.274226	0.153122	0.499337	Acetamidase/Formamidase family protein	SPAC869.04	GO:0004328,GO:0005634,GO:0005829	formamidase activity|nucleus|cytosol
Zm00001d053350	221.872	320.271	123.472	0.385525	-1.3751	1.03681e-06	1.91196e-05	Down	1.57272	1.83631	1.92947	0.948069	1.03846	0.943462	COV1	COV1 {ECO:0000303|PubMed:12668628}; At2g20120 {ECO:0000312|Araport:AT2G20120}; T2G17.8 {ECO:0000312|EMBL:AAD24385.1}	GO:0005794,GO:0010222,GO:0016021	Golgi apparatus|stem vascular tissue pattern formation|integral component of membrane
Zm00001d018362	239.497	345.599	133.394	0.38598	-1.3734	3.49483e-08	9.24507e-07	Down	1.74744	1.33869	1.1493	0.826067	0.672574	0.876496	Protein TSS	TSS {ECO:0000303|PubMed:21185286}; At4g28080 {ECO:0000312|Araport:AT4G28080}; T13J8.190 {ECO:0000312|EMBL:CAB36777.1}	GO:0007049,GO:0007275,GO:0009737	cell cycle|multicellular organism development|response to abscisic acid
Zm00001d016351	1651.55	2383.2	919.913	0.386	-1.37333	1.70935e-07	3.81117e-06	Down	21.0575	22.1802	13.8137	10.3776	7.19573	12.5229	Eukaryotic initiation factor 4A-2		GO:0003743,GO:0004386,GO:0005524	translation initiation factor activity|helicase activity|ATP binding	path:zma03013	RNA transport
Zm00001d050985	1308.51	1888.15	728.88	0.38603	-1.37322	1.69191e-12	1.11702e-10	Down	20.9765	21.7452	21.7289	11.7457	11.7335	12.779	Regulator of chromosome condensation (RCC1) family protein	Herc2 {ECO:0000312|EMBL:AAD08658.1, ECO:0000312|MGI:MGI:103234}; Synonyms=Jdf2, Kiaa0393 {ECO:0000312|EMBL:BAD90404.1}, Rjs	GO:0000785,GO:0003682,GO:0005085,GO:0005634,GO:0005829,GO:0009411,GO:0009649,GO:0009881,GO:0010224,GO:0018298,GO:0042802,GO:0042803	chromatin|chromatin binding|guanyl-nucleotide exchange factor activity|nucleus|cytosol|response to UV|entrainment of circadian clock|photoreceptor activity|response to UV-B|protein-chromophore linkage|identical protein binding|protein homodimerization activity
Zm00001d028071	524.94	757.418	292.462	0.38613	-1.37284	1.86763e-10	8.13779e-09	Down	8.50963	7.43074	8.14484	4.45551	4.47249	5.47163	Augmenter of liver regeneration	ERV1 {ECO:0000305}; Os03g0206300 {ECO:0000312|EMBL:BAS82866.1}, LOC_Os03g10850 {ECO:0000312|EMBL:ABF94551.1}	GO:0005739,GO:0015035,GO:0016971,GO:0050660	mitochondrion|protein disulfide oxidoreductase activity|flavin-linked sulfhydryl oxidase activity|flavin adenine dinucleotide binding
Zm00001d034713	2893.61	4173.88	1613.34	0.386532	-1.37134	0.000567602	0.0046614	Down	16.4575	16.6801	8.02286	9.6176	5.68374	8.84202	Anthranilate synthase alpha subunit 2 chloroplastic	ASA1; OsI_14147	GO:0000162,GO:0004049,GO:0005950,GO:0009507	tryptophan biosynthetic process|anthranilate synthase activity|anthranilate synthase complex|chloroplast	path:zma00400	Phenylalanine, tyrosine and tryptophan biosynthesis
Zm00001d014084	216.109	311.71	120.509	0.386606	-1.37107	1.09292e-07	2.56425e-06	Down	4.2861	4.41849	4.43374	1.74331	2.41455	3.02024	Zinc finger (C3HC4-type RING finger) family protein	sll0103
Zm00001d004837	4026.62	5807.75	2245.48	0.386635	-1.37096	7.31995e-14	5.85999e-12	Down	76.866	78.6291	71.5864	41.4347	41.9142	40.934	Alba DNA/RNA-binding protein	Rpp25l	GO:0003676,GO:0005634	nucleic acid binding|nucleus
Zm00001d018972	142.986	206.208	79.7637	0.386813	-1.37029	3.128e-06	5.188e-05	Down	1.11755	1.03726	1.18493	0.59484	0.578262	0.61439	E3 ubiquitin protein ligase DRIP2	DRIP1; At1g06770; F4H5.14	GO:0004842,GO:0005634,GO:0009414,GO:0016567,GO:0046872,GO:0051865	ubiquitin-protein transferase activity|nucleus|response to water deprivation|protein ubiquitination|metal ion binding|protein autoubiquitination
Zm00001d002454	57.8537	83.3833	32.3241	0.387657	-1.36715	0.00915816	0.0443214	Down	0.993447	0.568161	1.27164	0.335788	0.875045	0.447737	Phosphoribulokinase		GO:0005524,GO:0008974,GO:0009507,GO:0019253	ATP binding|phosphoribulokinase activity|chloroplast|reductive pentose-phosphate cycle	path:zma00710	Carbon fixation in photosynthetic organisms
Zm00001d031441	277.908	400.53	155.286	0.387702	-1.36698	1.9774e-08	5.49297e-07	Down	3.65663	4.60392	3.87006	1.62779	2.9023	2.01325	Transcription factor bHLH130	BHLH130; Synonyms=EN69; At2g42280; T24P15.19	GO:0001046,GO:0001228,GO:0003700,GO:0005634,GO:0006355,GO:0006366,GO:0046983,GO:0048573	core promoter sequence-specific DNA binding|transcriptional activator activity, RNA polymerase II transcription regulatory region sequence-specific DNA binding|DNA binding transcription factor activity|nucleus|regulation of transcription, DNA-templated|transcription from RNA polymerase II promoter|protein dimerization activity|photoperiodism, flowering
Zm00001d029011	161.504	232.76	90.2479	0.38773	-1.36688	9.50061e-07	1.77126e-05	Down	3.37302	2.9998	2.43613	1.25951	1.61368	1.7851	Endoglucanase 25	GLU1; Os03g0329500, LOC_Os03g21210	GO:0008810,GO:0016021,GO:0030245,GO:0071555	cellulase activity|integral component of membrane|cellulose catabolic process|cell wall organization	path:zma00500	Starch and sucrose metabolism
Zm00001d000224	709.491	1022.09	396.893	0.388315	-1.3647	4.88533e-11	2.40335e-09	Down	16.9233	15.2783	18.1305	7.95782	10.2111	8.90914	F-box protein SKP2A	SKP2A; At1g21410; F24J8.5	GO:0004842,GO:0005634,GO:0009734,GO:0010311,GO:0016567,GO:0019005,GO:0031146,GO:0051781,GO:0071365	ubiquitin-protein transferase activity|nucleus|auxin-activated signaling pathway|lateral root formation|protein ubiquitination|SCF ubiquitin ligase complex|SCF-dependent proteasomal ubiquitin-dependent protein catabolic process|positive regulation of cell division|cellular response to auxin stimulus
Zm00001d032972	64.7858	93.3214	36.2502	0.388444	-1.36422	0.000465461	0.00395571	Down	2.69933	2.88704	4.90304	2.4836	1.2011	1.82798	Pathogenesis-related thaumatin superfamily protein	At1g18250; T10O22.21
Zm00001d003502	615.011	885.896	344.125	0.388449	-1.3642	5.36e-11	2.61996e-09	Down	3.86879	4.6509	3.22213	2.49064	1.85102	2.19334	Signal recognition particle 19 kDa protein	SRP19; Os06g0342100, LOC_Os06g23430; P0428A03.35, P0459H02.12	GO:0005786,GO:0006616,GO:0006617,GO:0008312	signal recognition particle, endoplasmic reticulum targeting|SRP-dependent cotranslational protein targeting to membrane, translocation|SRP-dependent cotranslational protein targeting to membrane, signal sequence recognition|7S RNA binding	path:zma03060	Protein export
Zm00001d038202	485.74	699.603	271.878	0.388617	-1.36358	3.20853e-10	1.31714e-08	Down	50.5552	37.1336	39.1559	17.5988	25.2052	22.4236
Zm00001d003929	135.567	195.23	75.9054	0.388801	-1.3629	4.04697e-06	6.51037e-05	Down	5.23893	4.57742	4.37938	3.00137	3.15554	2.22365	OSJNBa0055C08.12 protein
Zm00001d029114	49.6969	71.5621	27.8318	0.388918	-1.36246	0.00176074	0.011802	Down	1.06171	1.43488	1.62324	0.569815	0.862411	0.947776
Zm00001d035277	54.0732	77.8513	30.2951	0.38914	-1.36164	0.000903302	0.00686559	Down	0.405995	0.514589	0.317755	0.170817	0.213899	0.274697	Putative AP2/EREBP transcription factor superfamily protein	Os08g0191100, LOC_Os08g09200; P0610E02.32	GO:0003994,GO:0005507,GO:0005739,GO:0005773,GO:0005829,GO:0005886,GO:0006097,GO:0006101,GO:0006102,GO:0009506,GO:0009651,GO:0048027,GO:0048046,GO:0051539,GO:1990641	aconitate hydratase activity|copper ion binding|mitochondrion|vacuole|cytosol|plasma membrane|glyoxylate cycle|citrate metabolic process|isocitrate metabolic process|plasmodesma|response to salt stress|mRNA 5'-UTR binding|apoplast|4 iron, 4 sulfur cluster binding|response to iron ion starvation	path:zma00020,path:zma00630	Citrate cycle (TCA cycle)|Glyoxylate and dicarboxylate metabolism
Zm00001d006080	486.344	700.002	272.687	0.389551	-1.36012	4.02217e-10	1.61847e-08	Down	5.25839	4.20534	4.7317	1.89204	2.44048	2.6895	Oleoyl-acyl carrier protein thioesterase	FATA; Synonyms=FATA1; At3g25110; MJL12.5	GO:0004320,GO:0006633,GO:0009507,GO:0016295,GO:0016296,GO:0016297	oleoyl-[acyl-carrier-protein] hydrolase activity|fatty acid biosynthetic process|chloroplast|myristoyl-[acyl-carrier-protein] hydrolase activity|palmitoyl-[acyl-carrier-protein] hydrolase activity|acyl-[acyl-carrier-protein] hydrolase activity	path:zma00061	Fatty acid biosynthesis
Zm00001d029948	213.592	307.417	119.767	0.389592	-1.35997	1.3588e-07	3.11849e-06	Down	3.98839	5.13902	3.50715	1.60361	3.02244	1.95385	Serine/threonine-protein kinase D6PKL1	D6PKL2; Synonyms=PK5; At5g47750; MCA23.7	GO:0004672,GO:0004674,GO:0005524,GO:0005634,GO:0005730,GO:0005737,GO:0005886,GO:0006468,GO:0009734,GO:0010540,GO:0016301,GO:0035556	protein kinase activity|protein serine/threonine kinase activity|ATP binding|nucleus|nucleolus|cytoplasm|plasma membrane|protein phosphorylation|auxin-activated signaling pathway|basipetal auxin transport|kinase activity|intracellular signal transduction
Zm00001d030967	1468.41	2113.39	823.443	0.389632	-1.35982	1.10266e-10	5.13467e-09	Down	14.3968	15.6992	9.42256	7.12832	7.31684	8.19974	Ureidoglycolate hydrolase	UAH; Os12g0597500, LOC_Os12g40550; OsJ_36749	GO:0000256,GO:0004848,GO:0005783,GO:0006144,GO:0046872	allantoin catabolic process|ureidoglycolate hydrolase activity|endoplasmic reticulum|purine nucleobase metabolic process|metal ion binding	path:zma00230	Purine metabolism
Zm00001d009641	90.1557	129.72	50.5916	0.390007	-1.35843	6.96102e-05	0.000786072	Down	0.862592	0.558272	0.896043	0.475277	0.661715	0.868892	Anoctamin-like protein	Os01g0706700, LOC_Os01g51040	GO:0005254,GO:0034707	chloride channel activity|chloride channel complex
Zm00001d053726	1357.88	1953.71	762.052	0.390054	-1.35825	1.54172e-12	1.03123e-10	Down	20.5828	20.2316	17.8565	11.3997	8.92817	12.4987	Myosin heavy chain-related protein
Zm00001d040010	3816.41	5490.82	2142.01	0.390108	-1.35806	1.25454e-13	9.73658e-12	Down	44.8057	38.156	34.7406	19.7806	23.2182	24.9099		tmem214-a
Zm00001d002661	1019.05	1465.92	572.18	0.390321	-1.35727	7.55309e-12	4.32227e-10	Down	4.20503	4.32285	3.89178	2.18172	2.69246	2.40575	NLP transcription factor	RKD5; At4g35590; F8D20.100	GO:0003677,GO:0003700,GO:0005634,GO:0006351,GO:0006355	DNA binding|DNA binding transcription factor activity|nucleus|transcription, DNA-templated|regulation of transcription, DNA-templated
Zm00001d019898	52.2735	75.1957	29.3513	0.390332	-1.35723	0.00123738	0.00887822	Down	2.2811	1.90238	1.82086	0.680051	1.0309	1.11393	Plastid-specific 30S ribosomal protein 2	PSRP2	GO:0005840,GO:0009507,GO:0019843	ribosome|chloroplast|rRNA binding	path:zma03013,path:zma03015,path:zma03018	RNA transport|mRNA surveillance pathway|RNA degradation
Zm00001d008674	382.788	550.429	215.146	0.39087	-1.35524	2.40142e-09	8.02252e-08	Down	2.86762	2.47669	2.52399	1.53944	1.45375	1.79143	Cycloartenol synthase	Os02g0139700, LOC_Os02g04710; OJ1679_B08.9	GO:0016871	cycloartenol synthase activity	path:zma00100	Steroid biosynthesis
[truncated: 2,368 more rows]

## Sheet: Table S3
Table S3 The differentially expressed genes between WT and smk7a at 20 DAP
[truncated: 2,748 more rows]

[truncated: 6 more sheets: Table S4, Table S5 , Table S6 , Table S7, Table S8, Table S9]
